# Supplementary material for: Comparative and Evolutionary Analyses on the Complete Plastomes of Five Kalanchoe Horticultural Plants
Source: Front Plant Sci. 2021 Aug 27;12:705874. doi: 10.3389/fpls.2021.705874 (PMC8429837; doi:10.3389/fpls.2021.705874)
Supplement: Supplementary file 1 [file Data_Sheet_1.XLSX]

## Sheet: Supplement 1
Supplement 1 Informations of samples used in this study
Latin Names	Former Names	Specimen	GenBank Numbers
Kalanchoe delagoensis	Bryophyllum delagoense	ZXJ20201	MW237833
Kalanchoe fedtschenkoi	Bryophyllum fedtschenkoi	ZXJ20202	MW237834
Kalanchoe pinnatum	Bryophyllum pinnatum	ZXJ20203	MW237835
Kalanchoe daigremontiana	Bryophyllum daigremontianum	ZXJ20204	MT954417
Kalanchoe longiflora		ZXJ20205	MW237836
Hylotelephium verticillatum			MT558730
Kalanchoe tomentosa			MN794319
Orostachys japonica			MN794320
Phedimus aizoon			MN794321
Rhodiola rosea			MH410216
Rosularia alpestris			MN794333
Sedum lineare			MT755626
Sinocrassula indica			MN794334
Umbilicus rupestris			MN794335

## Sheet: Supplement 2
Supplement 2 Mutation sites among five Kalanchoe species
No.	Kalanchoe delagoensis	Kalanchoe fedtschenkoi	Kalanchoe pinnatum	Kalanchoe daigremontiana	Kalanchoe longiflora	Indel	Type	Region	Gene	Mutational changes	Substitution
P0001	T	T	T	T	C				trnH-GUG
P0002	TA	TA	-	-	TA	Indel		Intergenic
P0003	G	G	G	G	A			Intergenic
P0004	C	C	C	C	G			Intergenic
P0005	G	G	G	G	A			Intergenic
P0006	T	G	T	T	T			Intergenic
P0007	GTAGACAA	GTAGACAA	GTAGACAA	GTAGACAA	AAAAGTAG			Intergenic
P0008	A	A	A	A	G			Intergenic
P0009	GTAG	GTAG	GTAG	GTAG	-	Indel		Intergenic
P0010	C	C	C	C	G			Intergenic
P0011	T	T	T	T	A			Intergenic
P0012	-	-	-	AATATATCGAAATAACCACTT	ATAACGTAGCAATAACCACTT	Indel		Intergenic
P0013	A	A	A	A	C				psbA	transversions	synonymous
P0014	G	G	G	G	A				psbA	transversions	synonymous
P0015	G	G	G	G	A				psbA	transversions	synonymous
P0016	C	C	C	C	T				psbA	transversions	synonymous
P0017	A	A	A	A	G				psbA	transversions	non-synonymous
P0018	-	-	-	-	AG	Indel		Intergenic
P0019	C	C	C	C	G			Intergenic
P0020	G	G	G	G	A			Intergenic
P0021	T	-	-	-	C	Indel		Intergenic
P0022	A	A	A	A	C			Intron	trnK-UUU
P0023	T	A	A	A	A			Intron	trnK-UUU
P0024	A	A	A	A	G			Intron	trnK-UUU
P0025	A	A	A	A	G			Intron	trnK-UUU
P0026	TTTTTTTT---	TTTTTTTTT--	TTTTTTTTTTT	TTTTTTTTT--	TTTTTTTT---	Indel	SSRs	Intron	trnK-UUU
P0027	T	G	T	T	T				matK	transversions	non-synonymous
P0028	C	A	C	C	C				matK	transversions	non-synonymous
P0029	A	A	A	A	C				matK	transversions	non-synonymous
P0030	TTTTTTTTTTT	TTTTTTTTTTT	TTTTTTTTTT-	TTTTTTTTTTT	TTTTTTTTTTT	Indel	SSRs		matK
P0031	A	A	A	A	G				matK	transversions	non-synonymous
P0032	G	G	G	G	C				matK	transitions	synonymous
P0033	A	C	A	A	A				matK	transversions	synonymous
P0034	T	T	T	T	C				matK	transversions	synonymous
P0035	G	T	G	G	G				matK	transversions	non-synonymous
P0036	C	C	C	C	A				matK	transversions	non-synonymous
P0037	A	A	A	A	T				matK	transitions	non-synonymous
P0038	C	C	C	C	G				matK	transitions	non-synonymous
P0039	A	A	A	A	G				matK	transversions	non-synonymous
P0040	G	G	G	G	A				matK	transversions	synonymous
P0041	T	T	T	T	C				matK	transversions	non-synonymous
P0042	G	G	G	G	C				matK	transitions	non-synonymous
P0043	A	A	A	A	G				matK	transversions	synonymous
P0044	G	G	G	G	A				matK	transversions	non-synonymous
P0045	G	T	G	G	G				matK	transversions	synonymous
P0046	C	C	C	C	T				matK	transversions	non-synonymous
P0047	C	C	C	C	G				matK	transitions	synonymous
P0048	A	A	A	A	C				matK	transversions	non-synonymous
P0049	A	A	T	T	A				matK	transitions	non-synonymous
P0050	A	C	T	T	A				matK	transversions	non-synonymous
P0051	AAAAAAAAAAA	AAAAAAAA---	AAAAAAAA---	AAAAAAAA---	AAAAAAAA---	Indel	SSRs		matK
P0052	G	G	G	G	A				matK	transversions	synonymous
P0053	A	A	A	A	G				matK	transversions	non-synonymous
P0054	C	C	C	C	G				matK	transitions	non-synonymous
P0055	T	T	T	T	C				matK	transversions	non-synonymous
P0056	G	G	G	G	A				matK	transversions	synonymous
P0057	T	A	T	T	T				matK	transitions	non-synonymous
P0058	C	A	C	C	C				matK	transversions	non-synonymous
P0059	A	A	A	A	T				matK	transitions	non-synonymous
P0060	ATCTACATT	-	ATCTACATT	ATCTACATT	ATCTACATT	Indel			matK
P0061	G	G	G	G	T				matK	transversions	non-synonymous
P0062	G	G	G	G	T				matK	transversions	non-synonymous
P0063	C	C	C	C	-	Indel		Intron	trnK-UUU
P0064	T	T	T	T	C			Intron	trnK-UUU
P0065	C	C	C	C	A			Intron	trnK-UUU
P0066	AAAT	-	AAAT	AAAT	AAAT	Indel		Intron	trnK-UUU
P0067	-	-	-	ATTCATTATAGGATAAGAAGG	ATTCATTATAGGATAAGAAGG	Indel		Intron	trnK-UUU
P0068	C	C	C	C	A			Intron	trnK-UUU
P0069	T	T	T	C	T			Intron	trnK-UUU
P0070	G	G	G	G	A			Intron	trnK-UUU
P0071	C	C	C	A	C			Intron	trnK-UUU
P0072	C	C	C	C	A			Intron	trnK-UUU
P0073	G	G	G	G	T			Intron	trnK-UUU
P0074	A	A	A	A	G			Intron	trnK-UUU
P0075	TTTTTTT	TTTTTTT	TTTTTTT	TTTTTTT	TTTTTT-	Indel	SSRs	Intergenic
P0076	A	A	T	T	A			Intergenic
P0077	C	C	C	C	A			Intergenic
P0078	C	A	C	C	C			Intergenic
P0079	G	G	G	G	A			Intergenic
P0080	C	C	C	C	T			Intergenic
P0081	A	A	A	A	C			Intergenic
P0082	A	A	A	A	T			Intergenic
P0083	AAAAAAAAAAA	AAAAAAAAA--	AAAAAAAAAA-	AAAAAAAAA--	AAAAAAAAA--	Indel	SSRs	Intergenic
P0084	G	G	G	G	A			Intergenic
P0085	T	T	T	T	A
P0086	G	G	G	A	G			Intergenic
P0087	-	-	-	GTTAA	-	Indel		Intergenic
P0088	A	A	A	A	C			Intergenic
P0089	A	A	A	A	C			Intergenic
P0090	TAGAAAGAATAAAT	TAGAAAGAATAAAA	TAGAAAGAATAAAA	-	-	Indel		Intergenic
P0091	C	C	C	C	A			Intergenic
P0092	C	C	C	C	A			Intergenic
P0093	TTTTTTTTTTTTT---	TTTTTTTTTTT-----	TTTTTTTTTTTTTTT-	TTTTTTTTTTTTTTTT	TTTTTTTTTTTTTT--	Indel	SSRs	Intergenic
P0094	T	T	T	T	C				rps16	transversions	non-synonymous
P0095	T	C	C	C	C			Intron	rps16
P0096	T	T	T	T	C			Intron	rps16
P0097	A	A	A	A	T			Intron	rps16
P0098	C	C	C	C	T			Intron	rps16
P0099	-	-	-	-	G	Indel		Intron	rps16
P0100	G	G	G	G	C			Intron	rps16
P0101	A	A	A	A	C			Intron	rps16
P0102	T	C	C	C	C			Intron	rps16
P0103	AAAAAA	AAAAAA	AAAAAA	AAAAAA	AAAAA-	Indel	SSRs	Intron	rps16
P0104	TTTT---	TTTTTTT	TTTT---	TTTT---	TTTT---	Indel	SSRs	Intron	rps16
P0105	-	-	-	-	AAAAAACGGGTT	Indel		Intron	rps16
P0106	CCTTTCGAT	CCTTTCGAT	CCTTTCGAT	CCTTTCGAT	-	Indel		Intron	rps16
P0107	C	T	C	C	C			Intron	rps16
P0108	G	T	T	T	G			Intron	rps16
P0109	A	A	A	A	C			Intron	rps16
P0110	T	C	C	C	C			Intron	rps16
P0111	G	G	G	G	A			Intron	rps16
P0112	T	T	T	T	G			Intergenic
P0113	A	A	C	C	A			Intergenic
P0114	TTTTTTTTTT-	TTTTTTTTT--	TTTTTTTTT--	TTTTTTTTT--	TTTTTTTTTTT	Indel	SSRs	Intergenic
P0115	T	G	G	G	T			Intergenic
P0116	A	C	C	C	C			Intergenic
P0117	G	G	G	A	G			Intergenic
P0118	CAATTT	CAATTT	CAATTT	CAATTT	-	Indel		Intergenic
P0119	A	A	A	A	T			Intergenic
P0120	AATCCCCTATTTGAATCTCAAA	AATCCCCTATTTGAATCTCAAA	AATCCCCTATTTGAATCTCAAA	AATCCCCTATTTGAATCTCAAA	-	Indel		Intergenic
P0121	G	G	G	G	C			Intergenic
P0122	T	T	T	T	-	Indel		Intergenic
P0123	A	A	A	A	C			Intergenic
P0124	C	G	C	C	C			Intergenic
P0125	A	A	A	A	G			Intergenic
P0126	TA	TA	TA	TA	-	Indel		Intergenic
P0127	GTTCT	GTTCT	GTTCT	GTTCT	ATAGA			Intergenic
P0128	-	-	-	ATAATAATAATAGAATAGAAATAACATGAATAAATAAGTTCT	ATAATAATAATAGAATAGAAATAACATGAATAAATAAGTTCT	Indel	SSRs	Intergenic
P0129	A	A	A	A	G			Intergenic
P0130	G	G	G	A	G			Intergenic
P0131	-	-	-	GAAAATATG	GAAAATACA	Indel		Intergenic
P0132	A	A	A	A	T			Intergenic
P0133	A	A	A	A	T			Intergenic
P0134	-	-	-	-	TATT	Indel		Intergenic
P0135	A	T	A	A	A			Intergenic
P0136	-	-	-	-	ATACA	Indel		Intergenic
P0137	CCTAAGAT	CCTAAGAT	CCTAAGAT	CCTAAGAT	-	Indel		Intergenic
P0138	T	A	A	A	A			Intergenic
P0139	C	C	C	C	T			Intergenic
P0140	G	G	G	G	T			Intergenic
P0141	T	T	T	T	A			Intergenic
P0142	CACA	CACA	CACA	CACA	AAGA			Intergenic
P0143	AATTC	AATTC	AATTC	AATTA	-	Indel		Intergenic
P0144	CAGTTGTTTATGAAATGAATAAAAAGAATGATATCTGTGGGAAATTTTTATTAGTTATTGCTTTATCTGATTAAAGAAATAGGAATCGAACGAGTAAAAGATTTCCGTATCGAGTGGCTAAGTTAAACAACTGTCAACTTAATTATGGATTCA	CAGTTGTTTATGAAATGAATAAAAAGAATGATATCTGTGGGAAATTTTTATTAGTTATTGCTTTATCTGATTAAAGAAATAGGAATCGAACGAGTAAAAGATTTCCGTATCGAGTGGCTAAGTTAAACAACTGTCAACTTAATTATGGATTCA	CAGTTGTTTATGAAATGAATAAAAAGAATGATATCTGTGGGAAATTTTTATTAGTTATTGCTTTATCTGATTAAAGAAATAGCAATCGAACGAGTAAAAGATTTCCGTATCGAGTGGCTAAGTTAAACAACTGTCAACTTAATTATGGATTCA	-	-	Indel	1SNP	Intergenic
P0145	CTTTTTCA	-	CTTTTTCA	-	-	Indel		Intergenic
P0146	ATTAAAAGGATCAGAAATATTTGTCACAAAAAGAAAAACACTGTTGTTACTGAAATAGAACAATACATTGAAGTCCCCACTTGAAAGTCCAATTTCTGTAATCTTTCCCTAAATTGCCTAGAATAGACGAAGCACCTTCTCTTAAAATTGTTATCTAGATTTACAATTAATTATTAATTCATTTTTTCAATTCGAGTAA	ATTAAAAGGATCAGAAATATTTGTCACAAAAAGAAAAACACTGTTGTTACTGAAATAGAACAATACATTGAAGTCCCCACTTGAAAGTCCAATTTCTGTAATCTTTCCCTAAATTGCCTAGAATAGACGAAGCACCTTCTCTTAAAATTGTTATCTAGATTTACAATTAATTATTAATTCATTTTTTCAATTCGAGTAA	ATTAAAAGGATCAGAAATATTTGTCACAAAAAGAAAAACACTGTTGTTACTGAAATAGAACAATACATTGAAGTCCCCACTTGAAAGTCCAATTTCTGTAATCTTTCCCTAAATTGCCTAGAATAGACGAAGCACCTTCTCTTAAAATTGTTATCTAGATTTACAATTAATTATTAATTCATTTTTTCAATTCGAGTAA	-	-	Indel		Intergenic
P0147	AAAG	AAAG	AAAG	-	AATA	Indel	1SNP	Intergenic
P0148	A	A	A	A	C			Intergenic
P0149	GGGGG-	GGGGG-	GGGGG-	GGGGG-	GGGGGG	Indel	SSRs	Intergenic
P0150	T	T	T	T	G			Intergenic
P0151	TGAGATTGGTAGAATA	-	-	-	-	Indel		Intergenic
P0152	G	G	G	G	T			Intergenic
P0153	AAAAAAAAAA---	AAAAAAAAA----	AAAAAAAAAAAAA	AAAAAAAAAAA--	AAAAAAAA-----	Indel	SSRs	Intergenic
P0154	T	T	T	T	C			Intergenic
P0155	G	G	G	G	C			Intergenic
P0156	TTT--	TTT--	TTT--	TTTTT	TTT--	Indel	SSRs	Intergenic
P0157	-	-	AGT	AGT	-	Indel		Intergenic
P0158	A	A	A	A	G			Intergenic
P0159	AATTTTTAC	AATTTTTAC	AATTTTTAC	-	AATTTTTAC	Indel		Intergenic
P0160	A	A	A	T	A			Intergenic
P0161	-	-	-	ATATCC	CTTTCC	Indel	1SNP	Intergenic
P0162	T	T	T	T	C			Intergenic
P0163	C	C	C	C	T			Intergenic
P0164	TTTTTTTT-	TTTTTTTT-	TTTTTTTTT	TTTTTTTTT	TTTTTTTTT	Indel	SSRs	Intergenic
P0165	G	G	G	G	C			Intergenic
P0166	AAAAAAAAA	AAAAAAA--	AAAAAAAAA	AAAAAAAAA	AAAAAAAA-	Indel	SSRs	Intergenic
P0167	G	G	G	G	T			Intergenic
P0168	TTTT	TTTT	TTTT	TTTT	TTT-	Indel	SSRs	Intergenic
P0169	A	A	A	A	G			Intergenic
P0170	A	A	A	A	G			Intergenic
P0171	-	-	-	TTTTCAATAAAAA	TTTTGAAAAAAAA	Indel	SSRs	Intergenic
P0172	ACTTTTTTTA	ACCTTTTTTA	ACTTTTTTTA	ACTTTTTTTA	-	Indel	SSRs/1SNP	Intergenic
P0173	C	C	C	C	T			Intergenic
P0174	T	T	T	T	C			Intergenic
P0175	C	C	A	A	T			Intergenic
P0176	C	C	C	C	A			Intergenic
P0177	T	T	T	T	G			Intergenic
P0178	G	G	G	G	A			Intergenic
P0179	-	-	-	-	GGATTG	Indel		Intergenic
P0180	G	C	G	G	G			Intergenic
P0181	C	C	C	C	A				psbK	transversions	non-synonymous
P0182	G	G	A	A	G				psbK	transversions	non-synonymous
P0183	T	C	C	C	C			Intergenic
P0184	AAAAAAA-	AAAAAAAA	AAAAAAA-	AAAAAAA-	AAAAAAA-	Indel	SSRs	Intergenic
P0185	-	-	-	A-GTTCTAGAAAAAAACTATC	AAGTTCTAGAAAAAAACTATC	Indel	SSRs	Intergenic
P0186	A	A	A	A	C			Intergenic
P0187	C	C	T	T	C			Intergenic
P0188	GTTAC	GTTAC	GTTAC	GTTAC	-	Indel		Intergenic
P0189	G	G	G	G	A			Intergenic
P0190	A	A	A	A	C			Intergenic
P0191	TTTTTTTTTT--------	TTTTTTTTTTT-------	TTTTTTTTT---------	TTTTTTTTTTTTTTTTT-	TTTTTTTTTTTTTTTTTT	Indel	SSRs	Intergenic
P0192	T	T	T	T	A			Intergenic
P0193	ATCAAAATAGT	ATCAAAATAGT	ATCAAAATAGT	-	-	Indel		Intergenic
P0194	AAAAAAAA	AAAAAAA-	AAAAAAAA	AAAAAAAA	AAAAAAAA	Indel	SSRs	Intergenic
P0195	A	A	A	A	G				psbI	transversions	synonymous
P0196	AAAAAAAA	AAAAAAA-	AAAAAAAA	AAAAAAA-	AAAAATA-	Indel	SSRs/1SNP	Intergenic
P0197	C	C	C	C	A			Intergenic
P0198	T	T	T	T	G			Intergenic
P0199	T	T	T	T	G			Intergenic
P0200	T	G	G	G	G			Intergenic
P0201	AAAAAAAAA	AAAAAAA--	AAAAAAA--	AAAAAAA--	AAGAAAAA-	Indel	SSRs/1SNP	Intergenic
P0202	G	G	G	G	A			Intergenic
P0203	A	A	A	A	C				trnS-GCU
P0204	T	T	T	T	C			Intergenic
P0205	C	C	C	C	A			Intergenic
P0206	C	T	T	T	T			Intergenic
P0207	TAA	-	TAA	TAA	TAA	Indel		Intergenic
P0208	-	-	-	-	ATAA	Indel		Intergenic
P0209	G	C	G	G	G			Intergenic
P0210	T	T	A	T	T			Intergenic
P0211	A	A	G	G	A			Intergenic
P0212	T	A	A	T	T			Intergenic
P0213	TTA	-	ATA	TTA	TTA	Indel	1SNP	Intergenic
P0214	-	-	GTT	-	-	Indel		Intergenic
P0215	GGAATTAGTTCCAA	-	GGAACTAATTCCTA	GGAATTAGTTCCAA	GGAATTAGTTCCAA	Indel	1SNP	Intergenic
P0216	CT	-	-	CT	CT	Indel		Intergenic
P0217	ATAT	-	AAAT	ATAT	ATAT	Indel	1SNP	Intergenic
P0218	CTAGT	CTAGT	TAGAC	CTAGT	CTAGT			Intergenic
P0219	AAAAAAAAAAAAAA	AAAAAAAAAA----	GTAAAAAAAAAAAA	AAAAAAAAAAAAA-	AAAAAAAAAAAA--	Indel	SSRs/1SNP	Intergenic
P0220	C	C	C	C	A			Intergenic
P0221	C	C	C	C	A			Intergenic
P0222	C	C	C	C	T			Intergenic
P0223	G	C	G	G	G			Intergenic
P0224	G	G	G	G	A			Intergenic
P0225	T	C	C	C	C			Intergenic
P0226	G	G	G	G	T			Intergenic
P0227	C	C	C	C	T			Intergenic
P0228	C	C	C	C	A			Intron	trnG-GCC
P0229	AAATTTAAA	AAATTTAAA	-	AAATTTAAA	AAATTTAAA	Indel		Intron	trnG-GCC
P0230	A	A	C	C	A			Intron	trnG-GCC
P0231	G	T	G	G	G			Intron	trnG-GCC
P0232	T	G	T	T	T			Intron	trnG-GCC
P0233	A	G	G	G	G			Intron	trnG-GCC
P0234	T	T	T	T	A			Intron	trnG-GCC
P0235	AAAAAAAAAA----	AAAAAAAAAAAAAA	AAAAAAAAAA----	AAAAAAAAAA----	AAAAAAA-------	Indel	SSRs	Intron	trnG-GCC
P0236	T	T	T	T	C			Intron	trnG-GCC
P0237	TTTTTT-	TTTTTT-	TTTTTT-	TTTTTT-	TTTTTTT	Indel	SSRs	Intron	trnG-GCC
P0238	TTTTTTTT--	TTTTTTTTTT	TTTTTTTTT-	TTTTTTTTT-	TTTTTTTT--	Indel	SSRs	Intron	trnG-GCC
P0239	TTTTTTTTTT--	TTTTTTT-----	TTTTTTTTTTTT	TTTTTTTTTT--	TTTATTT-----	Indel	SSRs/1SNP	Intergenic
P0240	TTTTTTCTATATTTATTTACT	-	-	-	-	Indel		Intergenic
P0241	TGAATGAAATAGAAT	TGAATGAAATAGAAT		---------------	TGAATGAAATAGAAT	Indel		Intergenic
P0242	C	C	C	C	A			Intergenic
P0243	T	T	T	T	C			Intergenic
P0244	C	C	C	C	A			Intergenic
P0245	T	T	T	T	C			Intergenic
P0246	G	T	T	T	T			Intergenic
P0247	A	C	A	A	A			Intergenic
P0248	C	T	C	C	C				atpA	transversions	synonymous
P0249	T	T	T	T	C				atpA	transversions	non-synonymous
P0250	A	A	A	A	G				atpA	transversions	synonymous
P0251	T	T	T	T	C				atpA	transversions	synonymous
P0252	C	T	T	T	T				atpA	transversions	synonymous
P0253	T	T	T	T	G				atpA	transversions	synonymous
P0254	G	G	T	T	G				atpA	transversions	synonymous
P0255	T	T	T	T	G				atpA	transversions	synonymous
P0256	T	T	T	T	G				atpA	transversions	synonymous
P0257	T	T	T	T	C				atpA	transversions	synonymous
P0258	G	G	G	G	A				atpA	transversions	synonymous
P0259	C	C	C	C	T				atpF	transversions	non-synonymous
P0260	A	A	A	A	C				atpF	transversions	synonymous
P0261	G	G	G	G	T				atpF	transversions	non-synonymous
P0262	T	G	T	T	T				atpF	transversions	non-synonymous
P0263	G	G	G	G	T			Intron	atpF
P0264	A	A	A	A	C			Intron	atpF
P0265	TTTTTTTTTTT-------	TTTTTTTTTTTTTTT---	TTTTTTTTT---------	TTTTTTTTTTTT------	TTTCTTTTTTTTTTTTTT	Indel	SSRs/1SNP	Intron	atpF
P0266	T	T	-	-	A	Indel	1SNP	Intron	atpF
P0267	AAAAAAAAA	AAAAAAAAA	AAAAAAAA-	AAAAAAAA-	AAAAAAAAA	Indel	SSRs	Intron	atpF
P0268	G	G	G	G	C			Intron	atpF
P0269	C	A	A	A	A			Intron	atpF
P0270	A	A	A	A	G			Intron	atpF
P0271	TTTTTTT	TTTTTTT	TTTTTTT	TTTTTTT	TTTTTT-	Indel	SSRs	Intron	atpF
P0272	AAAAAAAAAA-	AAAAAAAAAA-	AAACAAAAAAA	AAACAAAAAAA	AAAAAAAA---	Indel	SSRs/1SNP	Intron	atpF
P0273	A	A	A	A	G				atpF	transversions	non-synonymous
P0274	T	T	T	T	C				atpF	transversions	non-synonymous
P0275	CCCCCC-	CCCCCC-	CCCCCC-	CCCCCC-	CCCCCCC		SSRs	Intergenic
P0276	T	T	T	T	C			Intergenic
P0277	G	G	-	-	G	Indel		Intergenic
P0278	CCCC-	CCCC-	CCCC-	CCCC-	CCCCC	Indel	SSRs	Intergenic
P0279	T	T	T	T	A			Intergenic
P0280	G	G	G	G	A			Intergenic
P0281	AAAAAA	AAAAAA	AAAAA-	AAAAA-	AAAAAA	Indel	SSRs	Intergenic
P0282	C	A	A	A	A			Intergenic
P0283	C	C	C	C	G			Intergenic
P0284	T	T	T	T	G			Intergenic
P0285	C	C	C	C	A			Intergenic
P0286	CTATCCT	CTATCCT	CTATCCT	CTATCCT	-	Indel		Intergenic
P0287	A	A	A	A	C			Intergenic
P0288	T	T	T	T	C			Intergenic
P0289	A	A	A	A	G			Intergenic
P0290	C	C	A	A	C				atpI	transversions	synonymous
P0291	T	T	T	T	C				atpI	transversions	synonymous
P0292	G	G	G	G	T				atpI	transversions	synonymous
P0293	T	T	T	T	C				atpI	transversions	synonymous
P0294	C	T	T	T	T				atpI	transversions	synonymous
P0295	C	C	C	C	G				atpI	transitions	synonymous
P0296	G	G	G	G	A				atpI	transversions	synonymous
P0297	T	T	T	T	C				atpI	transversions	synonymous
P0298	G	G	G	G	C				atpI	transitions	synonymous
P0299	G	G	G	G	A				atpI	transversions	non-synonymous
P0300	T	T	T	T	C			Intergenic
P0301	TCAAGGCTTTCTTATATATTTATTAA	-	TCAAGGCTTTCTTATATATTTATTAA	-	-	Indel		Intergenic
P0302	G	G	G	G	A				rps2	transversions	synonymous
P0303	TTA----------AAAAAAAAA	TT-----------AAAAAAAAA	TTA----------AAAAAAAAA	TTAAAAACCCTTAAAAAAAAAA	TTTA---------AAAAAAAAA	Indel	SSRs	Intergenic
P0304	G	G	G	G	A			Intergenic
P0305	G	C	C	C	C			Intergenic
P0306	C	A	A	A	A			Intergenic
P0307	-	-	-	TATAGAC	--TAAAC	Indel	1SNP	Intergenic
P0308	C	C	C	C	A				rpoC2	transversions	non-synonymous
P0309	G	T	G	G	G				rpoC2	transversions	non-synonymous
P0310	G	A	G	G	G				rpoC2	transversions	non-synonymous
P0311	C	T	C	C	C				rpoC2	transversions	synonymous
P0312	T	T	T	T	C				rpoC2	transversions	non-synonymous
P0313	T	T	T	T	C				rpoC2	transversions	synonymous
P0314	A	G	G	G	G				rpoC2	transversions	non-synonymous
P0315	A	G	G	G	G				rpoC2	transversions	non-synonymous
P0316	G	G	A	A	G				rpoC2	transversions	non-synonymous
P0317	A	A	A	A	T				rpoC2	transitions	non-synonymous
P0318	T	T	T	T	C				rpoC2	transversions	non-synonymous
P0319	G	G	G	G	A				rpoC2	transversions	non-synonymous
P0320	C	C	C	C	A				rpoC2	transversions	non-synonymous
P0321	T	T	T	T	C				rpoC2	transversions	non-synonymous
P0322	T	T	T	T	C				rpoC2	transversions	synonymous
P0323	G	G	G	G	A				rpoC2	transversions	non-synonymous
P0324	C	C	C	C	T				rpoC2	transversions	synonymous
P0325	A	A	A	A	G				rpoC2	transversions	synonymous
P0326	C	C	C	C	G				rpoC2	transitions	non-synonymous
P0327	C	C	C	C	A				rpoC2	transversions	non-synonymous
P0328	C	C	C	C	G				rpoC2	transitions	synonymous
P0329	G	G	G	G	A				rpoC2	transversions	synonymous
P0330	A	A	A	A	G				rpoC2	transversions	non-synonymous
P0331	G	G	G	G	C				rpoC2	transitions	non-synonymous
P0332	C	A	C	C	C				rpoC2	transversions	non-synonymous
P0333	G	G	G	G	A				rpoC2	transversions	non-synonymous
P0334	T	T	T	T	A				rpoC2	transitions	non-synonymous
P0335	A	A	A	A	C				rpoC2	transversions	non-synonymous
P0336	G	G	G	G	T				rpoC2	transversions	non-synonymous
P0337	T	T	T	T	G				rpoC2	transversions	non-synonymous
P0338	A	A	A	A	G				rpoC2	transversions	synonymous
P0339	G	G	G	G	T			Intergenic
P0340	G	G	G	G	C			Intergenic
P0341	G	G	G	G	A			Intergenic
P0342	T	T	T	T	G			Intergenic
P0343	C	C	C	C	T				rpoC1	transversions	non-synonymous
P0344	A	A	A	A	C				rpoC1	transversions	synonymous
P0345	A	A	A	A	C				rpoC1	transversions	synonymous
P0346	T	T	T	T	C				rpoC1	transversions	synonymous
P0347	G	G	G	G	T				rpoC1	transversions	synonymous
P0348	A	A	A	A	G				rpoC1	transversions	non-synonymous
P0349	G	G	G	G	A				rpoC1	transversions	non-synonymous
P0350	A	A	A	A	G				rpoC1	transversions	synonymous
P0351	C	C	C	C	G				rpoC1	transitions	synonymous
P0352	C	C	C	C	G				rpoC1	transitions	synonymous
P0353	T	T	T	T	C				rpoC1	transversions	non-synonymous
P0354	T	T	T	T	C				rpoC1	transversions	non-synonymous
P0355	A	A	A	A	C				rpoC1	transversions	synonymous
P0356	C	C	C	C	T			Intron	rpoC1
P0357	CCC-	CCC-	CCC-	CCC-	CCCC	Indel	SSRs	Intron	rpoC1
P0358	G	G	G	G	T			Intron	rpoC1
P0359	C	C	C	C	T			Intron	rpoC1
P0360	TTTTTTTT--	TTTTTTTT--	TTTTTTTT--	TTTTTTTT--	TTTTTTTTTT	Indel	SSRs	Intron	rpoC1
P0361	G	G	A	A	G			Intron	rpoC1
P0362	TTTTTTTT	TTTTTTTT	TTTTTTTT	TTTTTTTT	TTTTTTT-	Indel	SSRs	Intron	rpoC1
P0363	A	A	A	A	G			Intron	rpoC1
P0364	C	C	C	C	T				rpoC1	transversions	non-synonymous
P0365	G	G	G	G	A				rpoC1	transversions	synonymous
P0366	C	C	C	C	T				rpoB	transversions	non-synonymous
P0367	A	A	A	A	G				rpoB	transversions	synonymous
P0368	G	G	G	G	A				rpoB	transversions	synonymous
P0369	C	C	C	C	A				rpoB	transversions	synonymous
P0370	A	G	A	A	A				rpoB	transversions	synonymous
P0371	C	C	C	C	A				rpoB	transversions	non-synonymous
P0372	A	A	A	A	C				rpoB	transversions	synonymous
P0373	C	C	C	C	A				rpoB	transversions	synonymous
P0374	C	C	C	C	A				rpoB	transversions	non-synonymous
P0375	T	T	T	T	C				rpoB	transversions	synonymous
P0376	T	T	T	T	G				rpoB	transversions	non-synonymous
P0377	G	G	G	G	T				rpoB	transversions	synonymous
P0378	TTTTTT	TTTTTT	TTTTTT	TTTTTT	TTTT--	Indel	SSRs	Intergenic
P0379	T	T	C	C	T			Intergenic
P0380	G	G	G	G	T			Intergenic
P0381	T	T	T	T	C			Intergenic
P0382	A	A	A	A	C			Intergenic
P0383	A	A	A	A	G			Intergenic
P0384	-	-	-	-	TTTTA	Indel		Intergenic
P0385	G	G	G	G	A			Intergenic
P0386	-	-	-	-	GAT	Indel		Intergenic
P0387	C	C	C	C	T			Intergenic
P0388	-	-	-	AGATCCAT	AGATCCAT	Indel		Intergenic
P0389	C	C	C	C	T			Intergenic
P0390	G	G	G	G	T			Intergenic
P0391	-	-	-	-	TTTTTCGGATA	Indel		Intergenic
P0392	A	A	A	A	G			Intergenic
P0393	G	G	C	C	G			Intergenic
P0394	TTTTTTTTT--	TTTTTTTTTTT	TTTTTTTTTTT	TTTTTTTTTT-	TTTTTTTT---	Indel	SSRs	Intergenic
P0395	C	A	A	A	A			Intergenic
P0396	A	C	A	A	A			Intergenic
P0397	C	C	C	C	A			Intergenic
P0398	A	A	A	A	C			Intergenic
P0399	A	A	A	A	G			Intergenic
P0400	T	T	T	T	G			Intergenic
P0401	T	T	T	T	G			Intergenic
P0402	T	T	T	T	A			Intergenic
P0403	AAAAAAAAAAAAAAAA	AAAAAAAAA-------	AAAAAAAAAAAAAA--	AAAAAAAAAA------	AAAAAAAAAA------	Indel	SSRs	Intergenic
P0404	-	CCTTA	CCTTA	CCTTA	CCTTA	Indel		Intergenic
P0405	C	T	T	T	T			Intergenic
P0406	C	C	C	C	A			Intergenic
P0407	G	G	G	G	T			Intergenic
P0408	TTTAGTC	TTTAGTC	TTTAGTC	TTTAGTC	-	Indel		Intergenic
P0409	T	T	T	T	C			Intergenic
P0410	T	T	T	T	A			Intergenic
P0411	G	G	G	G	A			Intergenic
P0412	C	T	C	C	C			Intergenic
P0413	A	A	A	A	C			Intergenic
P0414	AAAAAAAAAAAAAAAA	AAAAAAAAAAAA----	AAAAAAAAAAA-----	AAAAAAAAAAA-----	AAAAAAAAAAA-----	Indel	SSRs	Intergenic
P0415	-	-	-	-	CCATATT	Indel		Intergenic
P0416	A	A	A	A	G			Intergenic
P0417	C	C	C	C	A			Intergenic
P0418	A	A	A	A	G			Intergenic
P0419	G	C	G	G	G			Intergenic
P0420	G	A	A	A	A			Intergenic
P0421	AGCGC	AGCGC	AGCGC	AGCGC	-	Indel		Intergenic
P0422	TTTTTTT	TTTTTT-	TTTTTTT	TTTTTTT	TTTTTTT	Indel	SSRs	Intergenic
P0423	C	C	C	C	A			Intergenic
P0424	A	C	A	A	A			Intergenic
P0425	-	-	-	TCT	-	Indel		Intergenic
P0426	T	T	T	T	C			Intergenic
P0427	T	T	T	T	C			Intergenic
P0428	-	-	-	-	CCAC	Indel		Intergenic
P0429	G	G	G	G	A			Intergenic
P0430	C	T	C	C	C			Intergenic
P0431	T	T	T	T	G			Intergenic
P0432	GTTCAA	GTTCAA	GTTCAA	-	GTTCAA	Indel		Intergenic
P0433	C	C	C	C	T			Intergenic
P0434	AAAAAAAAA-	AAAAAAAAAA	AAAAAAAAAA	AAAAAAAAAA	AAAAAAAAA-	Indel	SSRs	Intergenic
P0435	-	-	-	TAAATAACAATCAAATGGATGAAAC	TAAATAACAATCAAATGGATGAAAC	Indel		Intergenic
P0436	-	-	-	TTCACTTCATTAATTTTATTTTTTTGATGTATATCAGGATTCATAGTTCATATTTGAACTAAAGAAACTAGAAGAAGAGTTGTCTTTTGCTGTTTGGAGAA	-	Indel		Intergenic
P0437	-	-	-	AAAAAAAAA	AAAAAAAAA	Indel	SSRs	Intergenic
P0438	T	G	T	T	T			Intergenic
P0439	-	-	-	-	T	Indel		Intergenic
P0440	-	-	-	CAAATGGATGAAACAAA	CAAATGGATGAAACAAA	Indel		Intergenic
P0441	G	A	G	G	G			Intergenic
P0442	T	T	T	T	-	Indel		Intergenic
P0443	AGTAT	AGTAT	AGTAT	-	AGTAT	Indel		Intergenic
P0444	GGTAGATAGTATAGTAT	GGTAGATATGATAGTAT	GGTAGATAGTATAGTAT	-	-	Indel		Intergenic
P0445	C	A	A	A	A			Intergenic
P0446	C	A	A	A	A			Intergenic
P0447	T	T	T	T	G			Intergenic
P0448	T	T	T	T	G			Intergenic
P0449	T	T	T	T	G			Intergenic
P0450	T	T	T	T	C			Intergenic
P0451	G	G	G	G	T			Intergenic
P0452	TTTTTTTTTT--	TTTTTTTTT---	TTTTTTTTTTTT	TTTTTTTTTTTT	TTTTTTTTT---	Indel	SSRs	Intergenic
P0453	CTTTCGCT	CTTTCGCT	CTTTCGCT	CTTTCGCT	-	Indel		Intergenic
P0454	C	T	T	T	T			Intergenic
P0455	-	-	-	-	TCATGAAT	Indel		Intergenic
P0456	C	T	C	C	G			Intergenic
P0457	T	T	T	T	C			Intergenic
P0458	A	A	A	A	T			Intergenic
P0459	G	G	G	G	A			Intergenic
P0460	TTTTTT	TTTTTT	TTTTTT	TTTTTT	TTTTT-	Indel	SSRs	Intergenic
P0461	T	T	G	G	T			Intergenic
P0462	A	A	A	A	G			Intergenic
P0463	T	T	T	T	C			Intergenic
P0464	C	C	C	C	T			Intergenic
P0465	G	G	T	T	G			Intergenic
P0466	T	T	T	T	A			Intergenic
P0467	T	T	T	T	G			Intergenic
P0468	AAAAAAAAAA	AAAAAAAAAA	AAAAAAAAA-	AAAAAAAAA-	AAAAAAAAAA	Indel	SSRs	Intergenic
P0469	G	G	A	A	G			Intergenic
P0470	AAAAAAA-	AAAAAAA-	AAAAAAAA	AAAAAAAA	AAAAAAA-	Indel	SSRs	Intergenic
P0471	G	G	G	G	A			Intergenic
P0472	C	C	C	C	T			Intergenic
P0473	T	T	T	T	C			Intergenic
P0474	C	C	C	C	T			Intergenic
P0475	-	TC	-	-	-	Indel		Intergenic
P0476	-	-	-	-	G	Indel		Intergenic
P0477	G	G	G	G	T			Intergenic
P0478	A	A	A	A	G			Intergenic
P0479	-	-	-	-	ATGCGT	Indel		Intergenic
P0480	TTTTTTT	TTTTTTT	TTTTTTT	TTTTTTT	-	Indel	SSRs	Intergenic
P0481	A	A	A	A	G			Intergenic
P0482	AAAAA	AAAAA	AAAAA	AAAAA	-	Indel	SSRs	Intergenic
P0483	A	A	A	A	G			Intergenic
P0484	A	G	A	A	A			Intergenic
P0485	G	A	G	G	G			Intergenic
P0486	A	A	A	A	G			Intergenic
P0487	AAGTAG	AAGTAG	AAGTAG	-	-	Indel		Intergenic
P0488	T	T	T	T	C			Intergenic
P0489	A	A	A	A	C			Intergenic
P0490	T	G	T	T	T			Intergenic
P0491	C	G	C	C	C			Intergenic
P0492	AAAAAAAAA-	AAAAAAAAA-	AAAAAAAAA-	AAAAAAAAA-	AAAAAAAAAA	Indel	SSRs	Intergenic
P0493	-	-	-	-	A	Indel		Intergenic
P0494	T	T	T	T	C			Intergenic
P0495	T	T	T	C	T			Intergenic
P0496	-	-	-	AAACTTTTATCCATATCCCACTAA	AAAACTTTTCTTTCTTATCTATAT	Indel	1SNP	Intergenic
P0497	-	-	-	-	CTCCCCACTAAAC	Indel		Intergenic
P0498	-	-	-	TAGTCAATTTAAAAAAGAGAAATTGAAACATTGATATCAA	TAGTCAATTTAAAAAAGAGAAATTGAAACATTGATATCAA	Indel		Intergenic
P0499	TCTATTGCATATACTTATGT	-	TCTATTGCATATACTTATGT	-	-	Indel		Intergenic
P0500	A	A	A	A	G			Intergenic
P0501	T	T	T	T	C			Intergenic
P0502	CAAA	CAAA	CAAA	CAAA	-	Indel		Intergenic
P0503	G	G	G	G	A			Intergenic
P0504	TTTTT-	TTTTTT	TTTTTT	TTTTTT	TTTTTT	Indel	SSRs	Intergenic
P0505	-	TGAATAATGATAAGAA	TGAATAATGATAAGAA	TGAATAATGATAAGAA	TGAATAATGATAAGAA	Indel		Intergenic
P0506	AATGA	-	AATGA	AATGA	AATGA	Indel		Intergenic
P0507	-	-	-	-	ATTT	Indel		Intergenic
P0508	G	C	C	C	C			Intergenic
P0509	T	T	T	T	G			Intergenic
P0510	G	G	G	G	A			Intergenic
P0511	G	G	G	G	A				psbD	transversions	synonymous
P0512	C	C	C	C	T				psbD	transversions	non-synonymous
P0513	C	T	T	T	T				psbC	transversions	synonymous
P0514	C	C	C	C	A				psbC	transversions	synonymous
P0515	C	C	C	C	T				psbC	transversions	synonymous
P0516	G	G	G	G	T				psbC	transversions	synonymous
P0517	A	G	A	A	A				psbC	transversions	synonymous
P0518	C	G	C	C	C				psbC	transitions	non-synonymous
P0519	C	T	C	C	C				psbC	transversions	synonymous
P0520	G	T	T	T	T				psbC	transversions	synonymous
P0521	G	G	G	G	T			Intergenic
P0522	CCCACC	CCCACC	CCCACC	CCCACC	-	Indel		Intergenic
P0523	-	-	-	-	GGTGGGA	Indel		Intergenic
P0524	T	T	T	T	C			Intergenic
P0525	T	T	T	T	C			Intergenic
P0526	-	-	-	GCG	-	Indel		Intergenic
P0527	A	A	A	A	T			Intergenic
P0528	G	G	G	G	T			Intergenic
P0529	T	T	T	T	G			Intergenic
P0530	-	-	-	TTGTTAAG	TAAAAAAG	Indel	1SNP	Intergenic
P0531	-	-	-	-	TCGGCT	Indel		Intergenic
P0532	T	T	T	T	A			Intergenic
P0533	T	T	T	T	G			Intergenic
P0534	-	-	-	-	C	Indel		Intergenic
P0535	T	G	T	T	T			Intergenic
P0536	GGTTAAAC	GGTTAAAC	GGTTAAAC	GGTTAAAC	-	Indel		Intergenic
P0537	ATCAAATTC	ATCAAATTC	ATCAAATTC	-	ATCAAATTC	Indel		Intergenic
P0538	TA	TA	TA	-	-	Indel		Intergenic
P0539	TCTAAACAG	TCTAAACAG	TCTAAACAG	TCTAAACAG	-	Indel		Intergenic
P0540	A	A	A	A	T			Intergenic
P0541	TA	TA	-	-	TA	Indel		Intergenic
P0542	-	TTAAATTATA	-	-	-	Indel		Intergenic
P0543	TTA	TTA	-	-	-	Indel		Intergenic
P0544	AT	AT	AT	AT	-	Indel		Intergenic
P0545	T	T	T	T	G			Intergenic
P0546	C	C	C	C	A			Intergenic
P0547	T	T	T	T	A			Intergenic
P0548	G	T	G	G	T			Intergenic
P0549	A	C	A	A	C			Intergenic
P0550	T	A	T	T	T			Intergenic
P0551	A	A	G	G	A			Intergenic
P0552	-	-	-	-	TCTATTCTAATAGAATAATTAT	Indel		Intergenic
P0553	TATAGAAAGAG	TATAGAAAGAG	TATAGAAAGAG	TATAGAAAGAG	-	Indel		Intergenic
P0554	-	-	-	TTTCTTTTATTTAATCAAAAATA	-	Indel		Intergenic
P0555	-	-	-	TCTTGAA	TCTTGAA	Indel		Intergenic
P0556	-	-	-	-	TATTTTAATAGAATAATTATTC	Indel		Intergenic
P0557	-	-	-	TATTTTAATAGAATAGTTATATAAGAATTCGATATAGAAAGAG	TATTCTAATAGAATAATTATATAAGAATTCGATATAGAAAGAG	Indel	1SNP	Intergenic
P0558	T	T	T	T	-	Indel		Intergenic
P0559	AAAAAAAAAAA	AAAAAAAAAA-	AAAAAAAAA--	AAAAAAAAA--	AAAAAAAAAA-	Indel	SSRs	Intergenic
P0560	C	C	C	C	A			Intergenic
P0561	G	G	G	G	T			Intergenic
P0562	CC-	CCC	CC-	CC-	CC-	Indel	SSRs	Intergenic
P0563	A	A	G	G	A				trnG-UCC
P0564	A	A	A	A	G			Intergenic
P0565	AAAAA-	AAAAAA	AAAAAA	AAAAAA	AAAAAA	Indel	SSRs	Intergenic
P0566	C	C	C	C	A			Intergenic
P0567	C	C	C	C	A			Intergenic
P0568	CCATTCTGTATAA	CCATTCTGTATAA	CCATTCTGTATAA	CCATTCTGTATAA	-	Indel		Intergenic
P0569	-	-	-	-	TACAGAAAGGTAAC	Indel		Intergenic
P0570	A	A	A	A	G			Intergenic
P0571	T	T	T	T	A			Intergenic
P0572	A	G	A	A	A			Intergenic
P0573	C	C	C	C	T				psaB	transversions	synonymous
P0574	G	G	G	G	A				psaB	transversions	synonymous
P0575	C	C	C	C	T				psaB	transversions	synonymous
P0576	T	T	G	G	T				psaB	transversions	synonymous
P0577	G	G	G	G	C				psaB	transitions	non-synonymous
P0578	A	A	A	A	G				psaB	transversions	synonymous
P0579	T	C	T	T	T				psaB	transversions	synonymous
P0580	A	A	A	A	G				psaB	transversions	synonymous
P0581	A	A	T	T	A				psaA	transitions	synonymous
P0582	A	A	A	A	G				psaA	transversions	synonymous
P0583	A	A	C	C	A				psaA	transversions	synonymous
P0584	G	G	A	G	G				psaA	transversions	synonymous
P0585	G	G	G	G	T			Intergenic
P0586	G	G	G	G	T			Intergenic
P0587	C	C	C	C	A			Intergenic
P0588	T	T	G	G	-	Indel	1SNP	Intergenic
P0589	T	T	T	T	C			Intergenic
P0590	GATC	GATC	GATC	GATC	-	Indel		Intergenic
P0591	G	G	G	G	C			Intergenic
P0592	A	A	A	A	G			Intergenic
P0593	G	G	G	G	T			Intergenic
P0594	T	C	T	T	T			Intergenic
P0595	T	T	T	T	A			Intergenic
P0596	A	A	A	A	G				ycf3	transversions	synonymous
P0597	G	G	G	G	T				ycf3	transversions	synonymous
P0598	G	G	G	G	T				ycf3	transversions	synonymous
P0599	A	A	A	A	C			Intron	ycf3
P0600	GTATC	GTATC	GTATC	GTATC	-	Indel		Intron	ycf3
P0601	G	G	G	G	T			Intron	ycf3
P0602	CTATA	TTATA	CTATA	CTATA	-	Indel	1SNP	Intron	ycf3
P0603	T	T	T	T	C			Intron	ycf3
P0604	A	A	C	C	A			Intron	ycf3
P0605	C	C	T	T	C			Intron	ycf3
P0606	-	-	-	-	ATATCTATT	Indel		Intron	ycf3
P0607	G	G	G	G	C			Intron	ycf3
P0608	-	-	-	GATGTTTTTTTTGATATG	-	Indel		Intron	ycf3
P0609	TTTTTT--	TTTTTT--	TTTTTTT-	TTTTTTT-	TTTTTTTT	Indel	SSRs	Intron	ycf3
P0610	TTTTTTT	TTTTTTT	TTTTTTT	TTTTTTT	TTTTTT-	Indel	SSRs	Intron	ycf3
P0611	C	C	T	T	C			Intron	ycf3
P0612	A	A	A	A	G			Intron	ycf3
P0613	T	T	T	T	C			Intron	ycf3
P0614	T	T	T	T	G			Intron	ycf3
P0615	G	G	G	G	A			Intron	ycf3
P0616	C	C	C	C	A			Intron	ycf3
P0617	T	T	T	T	C			Intron	ycf3
P0618	T	T	T	T	C				ycf3	transversions	synonymous
P0619	-	-	-	-	ATTACC	Indel		Intergenic
P0620	C	C	C	C	A			Intergenic
P0621	T	T	T	T	A			Intergenic
P0622	G	G	G	G	A			Intergenic
P0623	T	T	T	T	G			Intergenic
P0624	T	T	T	T	G			Intergenic
P0625	AAAAA---	AAAAA---	AAAAA---	AAAAAAAA	AAAAAAAA	Indel	SSRs	Intergenic
P0626	ATTATAATA	-	ATTATAATA	ATTATAATA	ATTATAATA	Indel		Intergenic
P0627	G	G	G	G	T			Intergenic
P0628	-	-	-	AGAGTT	AGAGTT	Indel		Intergenic
P0629	C	C	C	C	T			Intergenic
P0630	C	C	C	C	G			Intergenic
P0631	A	A	A	A	C				rps4	transversions	synonymous
P0632	T	T	G	G	T				rps4	transversions	non-synonymous
P0633	C	C	C	C	A			Intergenic
P0634	A	A	A	A	G			Intergenic
P0635	G	G	G	G	T			Intergenic
P0636	-	-	-	-	C	Indel		Intergenic
P0637	ATGAAATATAGAAATAA	ATGAAATATAGAAATAA	ATGAAATATAGAAATAA	ATGAAATATAGAAATAA	-	Indel		Intergenic
P0638	-	-	-	-	TTCATATATATTTATTATTTCTATATTTCATATATAC	Indel		Intergenic
P0639	-	-	-	TGTATATATGAAATATAGA	-	Indel		Intergenic
P0640	-	-	-	AATAA	AATAA	Indel		Intergenic
P0641	T	T	T	T	G			Intergenic
P0642	A	C	C	C	C			Intergenic
P0643	T	T	T	T	A			Intergenic
P0644	T	T	T	T	C			Intergenic
P0645	GAAAAAAG	-	GAAAAAAG	GAAAAAAG	GAAAAAAG	Indel		Intergenic
P0646	C	C	C	C	T			Intergenic
P0647	ATTCATA	-	ATTCATA	ATTCATA	ATTCATA	Indel		Intergenic
P0648	G	G	G	G	T			Intergenic
P0649	TATAGCAAAAAGAAAAAAAAAA	-	-	-	-	Indel		Intergenic
P0650	A	A	-	A	-	Indel		Intergenic
P0651	G	G	G	G	T			Intergenic
P0652	GATAGGCAA	GATAGGCAA	GATAGGCAA	GATAGGCAA	-	Indel		Intergenic
P0653	G	G	G	G	C			Intergenic
P0654	G	G	A	A	G			Intergenic
P0655	AAAAAAAAAAAAA	AAAAAAAAAAAA-	AAAAAAAAAAA--	AAAAAAAAAA---	AAAAAAA------	Indel	SSRs	Intergenic
P0656	GGGGGGG	GGGGGGG	GGGGGGG	---GGGG	GGGGGGG	Indel		Intergenic
P0657	A	A	A	A	C			Intron	trnL-UAA
P0658	T	T	T	T	C			Intron	trnL-UAA
P0659	-	-	-	-	AAAAAGCGA	Indel		Intron	trnL-UAA
P0660	A	A	A	A	G			Intron	trnL-UAA
P0661	G	G	G	G	A			Intron	trnL-UAA
P0662	T	T	T	T	C			Intron	trnL-UAA
P0663	G	G	G	G	T			Intron	trnL-UAA
P0664	T	T	T	T	C			Intergenic
P0665	T	T	T	T	C			Intergenic
P0666	TTAGTAAATACCCTTT	TTAGTAAATACCCTTT	TTAGTAAATACCCTTT	-	-	Indel		Intergenic
P0667	TTTTTTT-	TTTTTTT-	TTTTTTT-	TTTTTTT-	TTTTTTTT	Indel	SSRs	Intergenic
P0668	AATAA	AATAA	AATAA	AATAA	-	Indel		Intergenic
P0669	A	A	A	A	C			Intergenic
P0670	TTTTTTTT-	TTTTTTTT-	TTTTTTTT-	TTTTTTTT-	TTTTTTTTT	Indel	SSRs	Intergenic
P0671	G	G	G	G	A			Intergenic
P0672	G	G	G	G	T			Intergenic
P0673	AAAAAAAAAA--	AAAAAAAAAAAA	AAAAAAAAAA--	AAAAAAAAAA--	AAAAAAAAAA--	Indel	SSRs	Intergenic
P0674	T	T	T	T	C			Intergenic
P0675	C	C	C	C	G			Intergenic
P0676	A	A	A	A	C			Intergenic
P0677	C	C	C	C	T				ndhJ	transversions	synonymous
P0678	G	G	G	G	T				ndhJ	transversions	non-synonymous
P0679	T	T	T	T	G			Intergenic
P0680	C	C	C	C	T				ndhK	transversions	non-synonymous
P0681	A	A	A	A	G				ndhK	transversions	non-synonymous
P0682	C	C	T	C	C				ndhK	transversions	non-synonymous
P0683	T	T	G	G	T				ndhK	transversions	non-synonymous
P0684	C	C	C	C	T				ndhC	transversions	non-synonymous
P0685	A	A	A	A	G			Intergenic
P0686	-	-	-	-	TAAAA	Indel		Intergenic
P0687	A	A	A	A	G			Intergenic
P0688	A	A	A	A	T			Intergenic
P0689	TCCAAT	-	-	-	-	Indel		Intergenic
P0690	ATATATATATATA	ATATATATAT---	ATATATATATA--	ATATATATATA--	-	Indel	SSRs	Intergenic
P0691	---------------TTTTTTT	------------TTTTTTTTTT	---------------TTTTTTT	--------------TTTTTTTT	ATTTTTTTTTCAATTTTTTTTT	Indel	SSRs/1SNP	Intergenic
P0692	C	C	C	C	G			Intergenic
P0693	A	A	A	A	G			Intergenic
P0694	G	G	G	G	A			Intergenic
P0695	CCTCGATT	CCTCGATT	CCTCGATT	CCTCGATT	-	Indel		Intergenic
P0696	T	A	T	T	T			Intergenic
P0697	G	C	G	G	G			Intergenic
P0698	G	G	G	G	A			Intergenic
P0699	ACTATA	ACTATA	ACTATA	ACTATA	-	Indel		Intergenic
P0700	TTTTTTTTT--------------	TTTTTTTT---------------	TTTTTTTT---------------	TTTTTTTTGAAAGAATTTTTTTT	GTTTTTTTTTT-GAAGTTTTTTT	Indel	SSRs/1SNP	Intron	trnV-UAG
P0701	A	A	A	A	C			Intron	trnV-UAG
P0702	T	T	T	T	C			Intron	trnV-UAG
P0703	T	T	T	T	C			Intergenic
P0704	AATATT	AATATT	AATATT	AATATT	-	Indel		Intergenic
P0705	C	C	C	C	A			Intergenic
P0706	C	C	C	C	T				atpE	transversions	non-synonymous
P0707	G	G	G	G	T				atpE	transversions	synonymous
P0708	A	A	A	A	G				atpE	transversions	synonymous
P0709	C	C	C	C	A				atpE	transversions	synonymous
P0710	A	A	A	A	G				atpE	transversions	synonymous
P0711	A	A	A	A	G				atpE	transversions	synonymous
P0712	G	G	G	G	A				atpE	transversions	synonymous
P0713	C	C	C	C	G				atpE	transitions	synonymous
P0714	T	T	T	T	C				atpE	transversions	synonymous
P0715	G	G	G	G	T				atpE	transversions	non-synonymous
P0716	AAAAAAAAA-	AAAAAAAAA-	AAAAAAAAAA	AAAAAAAAAA	AAAAAAAAAA	Indel	SSRs	Intergenic
P0717	-	-	-	-	T	Indel		Intergenic
P0718	TTTTTTTTTTT-	TTTTTTTTT---	TTTTTTTTTTTT	TTTTTTTTT---	TTTTTTTATTT-	Indel	SSRs/1SNP	Intergenic
P0719	C	C	C	C	T			Intergenic
P0720	C	C	C	C	A			Intergenic
P0721	AAAAAAAAA---	AAAAAAAAAAA-	AAAAAAAAAAAA	AAAAAAAAAA--	AAAAAAAAAAA-	Indel	SSRs	Intergenic
P0722	TAAC	TAAC	TAAC	TAAC	GTTA			Intergenic
P0723	A	A	A	G	A			Intergenic
P0724	T	T	T	T	C				rbcL	transversions	synonymous
P0725	T	T	T	T	C				rbcL	transversions	synonymous
P0726	G	G	G	G	A				rbcL	transversions	synonymous
P0727	G	A	G	G	G				rbcL	transversions	synonymous
P0728	T	T	G	G	T				rbcL	transversions	synonymous
P0729	T	T	T	T	C			Intergenic
P0730	GGTCGAATA	-	GGTCGAATA	GGTCGAATA	GGTCGAATA	Indel		Intergenic
P0731	A	A	T	T	A			Intergenic
P0732	T	G	G	G	G			Intergenic
P0733	C	G	C	C	C			Intergenic
P0734	C	C	C	C	T			Intergenic
P0735	G	G	G	G	-	Indel		Intergenic
P0736	TTGCCTTATTA	TTGCCTTATTA	TTGCCTTATTA	-	-	Indel		Intergenic
P0737	A	A	A	A	C			Intergenic
P0738	-	-	-	-	GAA	Indel		Intergenic
P0739	TTTTT	TTTTT	TTTTT	TTTTT	-	Indel	SSRs	Intergenic
P0740	TCGACTGAC	TCGACTGAC	TCGACTGAC	TCGACTGAC	-	Indel		Intergenic
P0741	-	-	-	ATTCATCTTCATCTAAAGAGAGAACAAACATTTCTTTTTTACTGCAAATGCTTTTTCATCGACTGAC	-	Indel		Intergenic
P0742	-	-	-	-	CACGACACGGACCCCCACCTCATATATTCTATTTATATAATGGGTTCTATCATACGAAGTGATCTCCCGGATACTCCAAAATAAACCAATTTCTTTCAATACTCACTCGTTATTAGTATTTAGTTAGGATTAGTTAATAATCCTAGTGATCTGATAGGAAATGAAATATTCAAATGATTTTTCATCGAATGAC	Indel		Intergenic
P0743	A	A	A	A	G				accD	transversions	non-synonymous
P0744	G	G	G	G	A				accD	transversions	non-synonymous
P0745	A	C	A	A	A				accD	transversions	non-synonymous
P0746	GTGA	GTGA	GTGA	-	GTGA	Indel			accD
P0747	CGTAGAAA	CGTAGAAA	CGTAGAAA	-	-	Indel			accD
P0748	ATT	ATT	ATT	ATT	-	Indel			accD
P0749	G	G	G	G	C				accD	transitions	non-synonymous
P0750	G	G	G	G	T				accD	transversions	non-synonymous
P0751	G	G	G	G	A				accD	transversions	non-synonymous
P0752	G	G	G	G	A				accD	transversions	non-synonymous
P0753	T	T	T	T	G				accD	transversions	non-synonymous
P0754	A	A	A	A	C				accD	transversions	non-synonymous
P0755	G	G	G	G	A				accD	transversions	non-synonymous
P0756	A	A	A	A	G				accD	transversions	synonymous
P0757	AAAAAAAAAA	AAAAAAAAAA	AAAAAAAAAA	AAAAAAAAAA	AAAAAAAAA-	Indel	SSRs		accD
P0758	A	A	A	A	G			Intergenic
P0759	G	G	G	G	A			Intergenic
P0760	C	A	A	A	A			Intergenic
P0761	C	C	C	C	A			Intergenic
P0762	C	C	G	G	C			Intergenic
P0763	T	A	T	T	A			Intergenic
P0764	T	T	T	T	C			Intergenic
P0765	TTGTCTC	TTGTCTC	TTGTCTC	-	TTGTCTC	Indel		Intergenic
P0766	TATATAGAGTCTTGCATCCTTCTATAATTTACCGAGAATCATCCTTATTACTAA	TATATAGAGTCTTGCATCCTTCTATAATTTACCGAGAATCATCCTTATTACTAA	TATATAGAGTCTTGCATCCTTCTATAATTTACCGAGAATCATCCTTATTACTAA	-	-	Indel		Intergenic
P0767	TAACCCC	TAACCCC	TAACCCC	TAACCCC	-	Indel		Intergenic
P0768	T	T	T	T	G			Intergenic
P0769	TTTTTTTTT-	TTTTTTTTT-	TTTTTTTTTT	TTTTTTTTTT	TTTTTTTT--	Indel	SSRs	Intergenic
P0770	G	T	T	T	T			Intergenic
P0771	G	G	G	G	T			Intergenic
P0772	A	C	C	C	C			Intergenic
P0773	G	G	G	G	A				ycf4	transversions	synonymous
P0774	G	G	A	A	G				ycf4	transversions	synonymous
P0775	A	A	A	A	C				ycf4	transversions	synonymous
P0776	A	A	A	A	C			Intergenic
P0777	G	G	G	G	T			Intergenic
P0778	T	T	T	T	G			Intergenic
P0779	C	C	C	C	G			Intergenic
P0780	T	T	G	G	T			Intergenic
P0781	-	ACAAT	-	-	-	Indel		Intergenic
P0782	G	G	G	G	T			Intergenic
P0783	C	C	C	C	A			Intergenic
P0784	G	G	G	G	T			Intergenic
P0785	G	G	G	G	A			Intergenic
P0786	-	-	-	-	T	Indel		Intergenic
P0787	T	T	T	T	G				cemA	transversions	non-synonymous
P0788	G	G	G	G	A				cemA	transversions	non-synonymous
P0789	A	A	A	A	G				cemA	transversions	synonymous
P0790	G	G	G	G	T				cemA	transversions	non-synonymous
P0791	A	A	A	A	C				cemA	transversions	non-synonymous
P0792	A	A	A	A	C				cemA	transversions	non-synonymous
P0793	G	G	G	G	T				cemA	transversions	synonymous
P0794	T	T	T	T	G			Intergenic
P0795	AATCTTAATCCAATTCTAATGT	-	-	-	-	Indel		Intergenic
P0796	G	G	G	G	A			Intergenic
P0797	A	A	A	A	T			Intergenic
P0798	T	T	T	T	A			Intergenic
P0799	A	A	A	A	G				petA	transversions	synonymous
P0800	A	A	C	C	A				petA	transversions	synonymous
P0801	T	T	T	T	C				petA	transversions	synonymous
P0802	CCCTGCAAC	CCCTGCAAC	CCCTGCAAC	CCCTGCAAC	-	Indel			petA
P0803	G	A	G	G	G				petA	transversions	non-synonymous
P0804	C	C	A	A	C				petA	transversions	non-synonymous
P0805	A	T	T	T	A			Intergenic
P0806	AAAAAAAA	AAAAAAAA	AAAAAAA-	AAAAAAA-	AAAAAAAA	Indel	SSRs	Intergenic
P0807	T	T	T	T	C			Intergenic
P0808	GTTT	GTTT	GTTT	GTTT	-	Indel		Intergenic
P0809	C	C	C	C	-	Indel		Intergenic
P0810	G	G	G	G	T			Intergenic
P0811	G	G	G	G	C			Intergenic
P0812	AAAA	AAAA	AAAA	AAAA	AA--	Indel	SSRs	Intergenic
P0813	-	-	ATAATTTTACACGTACC	ATAATTTTACACGTACC	-	Indel		Intergenic
P0814	GGTACGTGTAAAATTAT	GGTACGTGTAAAATTAT	-	-	GGTACGTGTAAAATTAT	Indel		Intergenic
P0815	G	G	G	G	A			Intergenic
P0816	C	C	C	C	A			Intergenic
P0817	T	T	T	T	G			Intergenic
P0818	C	C	C	C	A			Intergenic
P0819	TTTTTAT	TTTTTAT	TTTTTAT	TTTTTAT	-	Indel	SSRs	Intergenic
P0820	A	A	A	A	C			Intergenic
P0821	-	-	-	GTT-CAATG--AATTCAAAAATAAATTTGTATAAGATCCTAAAAAAGTAAAGGTGATTCGTT	TTTTCAATGCAAATTCAAAAATCAATTTGTATAAGATCCTAAAAAAGTAAAGGTGATTCGTT	Indel	1SNP	Intergenic
P0822	C	C	G	G	C			Intergenic
P0823	C	C	C	C	G			Intergenic
P0824	T	T	T	T	C			Intergenic
P0825	T	T	T	C	C			Intergenic
P0826	GA	GA	GA	CC	-	Indel	1SNP	Intergenic
P0827	-	-	-	TT	TT	Indel	SSRs	Intergenic
P0828	A	A	A	A	T			Intergenic
P0829	AAAAA	AAAAA	AAAAA	AAAAA	TTTTT			Intergenic
P0830	G	G	G	G	C			Intergenic
P0831	G	G	G	G	A			Intergenic
P0832	C	C	C	C	G			Intergenic
P0833	C	C	C	C	T				psbJ	transversions	synonymous
P0834	A	A	A	A	T				psbF	transitions	synonymous
P0835	A	G	G	G	G				psbF	transversions	synonymous
P0836	T	T	T	T	C				psbE	transversions	synonymous
P0837	A	A	A	A	C			Intergenic
P0838	C	C	C	C	T			Intergenic
P0839	C	C	C	C	G			Intergenic
P0840	G	G	G	G	A			Intergenic
P0841	A	A	A	A	G			Intergenic
P0842	C	C	C	C	A			Intergenic
P0843	GCT	GCT	GCT	GCT	-	Indel		Intergenic
P0844	C	C	C	C	T			Intergenic
P0845	A	A	A	A	C			Intergenic
P0846	C	C	C	C	A			Intergenic
P0847	C	C	C	C	A			Intergenic
P0848	GA	GA	GA	-	GA	Indel		Intergenic
P0849	TATTTTCATATTCCCATAATGCAATTAGATGTAAACTCTATTTATTTCCTTTTCG	TATTTTCATATTCCCATAATGCAATTAGATGTAAACTCTATTTATTTCCTTTTCG	TATTTTCATATTCCCATAATGCAATTAGATGTAAACTCTATTTATTTCCTTTTCG	-	-	Indel		Intergenic
P0850	T	T	T	T	-	Indel		Intergenic
P0851	TTTTTTTTTT	TTTTTTTTTT	TTTTTTTTTT	TTTTTTTTTT	TTTTTTTTT-	Indel	SSRs	Intergenic
P0852	CTTTA	CTTTA	-	-	CTTTA	Indel		Intergenic
P0853	A	A	A	A	C			Intergenic
P0854	AAAAAAAAAA	AAAAAAAAAA	AAAAAAAAA-	AAAAAAAAA-	AAAAAAAA--	Indel	SSRs	Intergenic
P0855	-	-	-	-	TAAAAA	Indel		Intergenic
P0856	C	C	C	C	A			Intergenic
P0857	-	-	-	-	GAAA	Indel		Intergenic
P0858	C	C	C	C	T			Intergenic
P0859	G	G	G	G	C			Intergenic
P0860	G	G	G	G	T			Intergenic
P0861	A	A	A	A	C			Intergenic
P0862	GTCAC	GTCAC	GTCAC	GTCAC	-	Indel		Intergenic
P0863	-	-	-	-	G	Indel		Intergenic
P0864	ATTTAAT	ATTTAAT	ATTTAAT	ATTTAAT	-	Indel		Intergenic
P0865	A	A	A	A	G			Intergenic
P0866	G	C	G	G	G			Intergenic
P0867	T	T	T	T	G			Intergenic
P0868	AAAAAAAAA--	AAAAAAAA---	AAAAAAAAA--	AAAAAAAA---	AAAAAAAAAAA	Indel	SSRs	Intergenic
P0869	TTTAATCC	TTTAATCC	TTTAATCC	TTTAATCC	-	Indel		Intergenic
P0870	T	T	T	T	G			Intergenic
P0871	T	T	T	T	C			Intergenic
P0872	-	-	-	-	GAAGTAA	Indel		Intergenic
P0873	TTTTTTT-	TTTTTTT-	TTTTTTT-	TTTTTTT-	TTTTTTTT	Indel	SSRs	Intergenic
P0874	G	T	G	G	G			Intergenic
P0875	T	T	T	T	C			Intergenic
P0876	ATATATATATATAT--	ATATATATATAT----	ATATATATATATATAT	ATATATATATAT----	ATATATAT--------	Indel	SSRs	Intergenic
P0877	---TTTTTT	TTTTTTTTT	---TTTTTT	---TTTTTT	-TTTTTTTT	Indel	SSRs	Intergenic
P0878	C	C	T	T	C			Intergenic
P0879	TTTTTTTTTTTTT--	TTTTTTTTTTTTTTT	TTTTTTT--------	TTTTTT---------	TTTTTTT--------	Indel	SSRs	Intergenic
P0880	ATTTTTTTTTTT	-	ATTTTTTTTTTT	ATTTTTTTTTT-	ATTTTTTTTT--	Indel	SSRs	Intergenic
P0881	G	G	A	A	G			Intergenic
P0882	C	C	C	C	G			Intergenic
P0883	A	A	A	A	G			Intergenic
P0884	T	T	T	T	C				psaJ	transversions	synonymous
P0885	T	T	T	T	C			Intergenic
P0886	C	C	C	C	T			Intergenic
P0887	TTTTTT	TTTTTT	TTTTTT	TTTTTT	TTTTT-	Indel	SSRs	Intergenic
P0888	C	C	C	C	A			Intergenic
P0889	-	-	-	-	TATAATAT	Indel		Intergenic
P0890	A	A	C	A	A			Intergenic
P0891	C	C	C	C	G			Intergenic
P0892	T	T	T	T	C			Intergenic
P0893	C	C	C	C	T			Intergenic
P0894	C	C	T	T	C			Intergenic
P0895	T	T	G	G	T			Intergenic
P0896	G	G	G	G	A			Intergenic
P0897	C	C	C	C	T				rpl20	transversions	non-synonymous
P0898	C	C	C	C	A				rpl20	transversions	synonymous
P0899	-	-	-	-	TAAGAA	Indel		Intergenic
P0900	G	G	T	T	G			Intergenic
P0901	C	C	C	C	A			Intergenic
P0902	CTTCTTAA	CTTCTTAA	CTTCTTAA	CTTCTTAA	-	Indel		Intergenic
P0903	ATAGAATAGA	-	ATAGAATAGA	ATAGAATAGA	ATAGAATAGA	Indel		Intergenic
P0904	G	G	G	G	T			Intergenic
P0905	C	C	C	C	T			Intergenic
P0906	-	-	-	ATCCCATTT	TT-CCATTT	Indel	1SNP	Intergenic
P0907	-	ATTGCTACT	ATTGCTACT	ATTGCTACT	ATTGCTACT	Indel		Intergenic
P0908	C	C	C	C	A			Intergenic
P0909	C	C	C	C	T			Intergenic
P0910	C	C	C	C	A			Intergenic
P0911	-	-	-	-	ATGG	Indel		Intergenic
P0912	A	A	A	A	T			Intron	clpP
P0913	-	-	-	-	GAAA	Indel		Intron	clpP
P0914	AAAAAAAAA-	AAAAAAAAA-	AAAAAAAAA-	AAAAAAAAAA	AAAAAAAAA-	Indel	SSRs	Intron	clpP
P0915	T	T	T	T	A			Intron	clpP
P0916	G	G	G	G	A			Intron	clpP
P0917	AAAAAAAA---	AAAAAAAA---	AAAAAAAAAAA	AAAAAAAAAAA	AAAAAAAA---	Indel	SSRs	Intron	clpP
P0918	AAAAAA	AAAAAA	AAAAAA	AAAAAA	-	Indel	SSRs	Intron	clpP
P0919	G	G	G	G	A			Intron	clpP
P0920	A	A	A	A	T			Intron	clpP
P0921	G	G	G	G	T			Intron	clpP
P0922	G	G	G	G	A			Intron	clpP
P0923	-	-	-	-	AA	Indel		Intron	clpP
P0924	A	C	A	A	A			Intron	clpP
P0925	-	-	GGA	GGA	-	Indel		Intron	clpP
P0926	C	C	C	C	A			Intron	clpP
P0927	C	C	C	C	T			Intron	clpP
P0928	G	G	G	G	A			Intergenic
P0929	C	C	C	C	T			Intergenic
P0930	G	G	G	G	T			Intergenic
P0931	A	A	A	A	G			Intergenic
P0932	A	A	A	A	G			Intergenic
P0933	TTATTACCA	TTATTACCA	TTATTACCA	TTATTACCA	-	Indel		Intergenic
P0934	A	A	A	A	T				psbB	transitions	synonymous
P0935	C	C	C	C	A				psbB	transversions	synonymous
P0936	T	T	T	T	C				psbB	transversions	synonymous
P0937	C	T	T	T	T				psbB	transversions	synonymous
P0938	T	T	T	T	G				psbB	transversions	synonymous
P0939	C	C	C	C	G				psbB	transitions	synonymous
P0940	AAAA	AAAA	AAAA	AAAA	-	Indel	SSRs	Intergenic
P0941	C	C	C	C	G			Intergenic
P0942	C	C	A	A	C				psbT	transversions	synonymous
P0943	C	C	C	C	A			Intergenic
P0944	A	A	A	A	C			Intergenic
P0945	A	A	A	A	G			Intergenic
P0946	G	G	G	G	T			Intergenic
P0947	T	T	T	T	G			Intergenic
P0948	C	C	C	C	G			Intergenic
P0949	T	T	C	C	T			Intron	petB
P0950	TTTTA	TTTTA	TTTTA	TTTTA	-	Indel		Intron	petB
P0951	T	C	T	T	T			Intron	petB
P0952	A	A	A	A	G			Intron	petB
P0953	AAAAAAAAAA	AAAAAAAA--	AAAAAAAAA-	AAAAAAAAA-	AAAAAAAA--	Indel	SSRs	Intron	petB
P0954	A	A	A	A	C			Intron	petB
P0955	C	C	C	C	A				petB	transversions	synonymous
P0956	C	C	C	C	G				petB	transitions	synonymous
P0957	C	C	C	C	T				petB	transversions	synonymous
P0958	T	T	T	T	C				petB	transversions	synonymous
P0959	C	C	C	C	G				petB	transitions	synonymous
P0960	T	T	T	T	G			Intergenic
P0961	C	C	C	C	G			Intergenic
P0962	G	G	G	G	C			Intergenic
P0963	T--	T--	T--	TTT	T--	Indel	SSRs	Intergenic
P0964	A	A	A	A	G			Intron	petD
P0965	TTTTTTT	TTTTTTT	TTTTTTT	TTTTTTT	TTTTTT-	Indel	SSRs	Intron	petD
P0966	G	G	G	G	T			Intron	petD
P0967	T	T	T	T	G			Intron	petD
P0968	A	A	A	A	G			Intron	petD
P0969	G	G	G	G	T			Intron	petD
P0970	C	C	C	C	T			Intron	petD
P0971	T	T	T	T	G			Intron	petD
P0972	G	T	T	T	T			Intron	petD
P0973	C	C	C	C	T			Intron	petD
P0974	A	A	T	T	A			Intron	petD
P0975	TTTTA	TTTTA	TTTTA	TTTTA	-	Indel		Intron	petD
P0976	C	C	C	C	T			Intron	petD
P0977	T	T	T	T	C				petD	transversions	synonymous
P0978	G	G	G	G	T			Intergenic
P0979	GATGTT	GATGTT	GATGTT	GATGTT	-	Indel		Intergenic
P0980	TTCTGTT	TTCTGTT	TTCTGTT	TTCTGTT	-	Indel		Intergenic
P0981	A	T	C	C	C			Intergenic
P0982	C	C	C	C	A			Intergenic
P0983	-	-	-	-	TT	Indel		Intergenic
P0984	C	C	C	C	T				rpoA	transversions	synonymous
P0985	G	G	G	G	A				rpoA	transversions	non-synonymous
P0986	A	A	A	A	G				rpoA	transversions	non-synonymous
P0987	T	T	T	T	G				rpoA	transversions	non-synonymous
P0988	G	G	G	G	T				rpoA	transversions	non-synonymous
P0989	T	T	T	T	A				rpoA	transitions	non-synonymous
P0990	A	A	A	A	G				rpoA	transversions	non-synonymous
P0991	C	C	C	C	T				rpoA	transversions	non-synonymous
P0992	A	A	A	A	G				rpoA	transversions	synonymous
P0993	G	G	G	G	A			Intergenic
P0994	C	C	C	C	A				rps11	transversions	synonymous
P0995	A	A	A	A	C				rpl36	transversions	non-synonymous
P0996	G	A	G	G	G			Intergenic
P0997	TTTTTTTTTT	TTTTTTTTT-	TTTTTTTTTT	TTTTTTTTT-	TTTTTTTTTT	Indel	SSRs	Intergenic
P0998	G	G	G	G	A			Intergenic
P0999	G	G	G	G	T			Intergenic
P1000	T	T	T	T	G				rps8	transversions	non-synonymous
P1001	T	T	T	T	C				rps8	transversions	synonymous
P1002	A	A	A	A	T				rps8	transitions	non-synonymous
P1003	T	A	T	T	T				rps8	transitions	non-synonymous
P1004	C	C	C	C	A				rps8	transversions	non-synonymous
P1005	G	G	G	G	A			Intergenic
P1006	A	A	A	A	G			Intergenic
P1007	T	T	T	T	G			Intergenic
P1008	A	A	C	C	A			Intergenic
P1009	C	C	T	T	C			Intergenic
P1010	AAAAAAAAA	AAAAAAAAA	AAAAAAAA-	AAAAAAAA-	AAAAAAAAA	Indel	SSRs	Intergenic
P1011	T	T	T	T	G			Intergenic
P1012	G	T	T	T	T				rpl16	transversions	non-synonymous
P1013	A	A	A	A	G			Intron	rpl16
P1014	C	C	C	C	A			Intron	rpl16
P1015	G	G	T	T	G			Intron	rpl16
P1016	G	G	T	T	G			Intron	rpl16
P1017	TTTTTTTTTTT	TTTTTTTTT--	TTTTTTTTTT-	TTTTTTTTTT-	TTTTTTTT---	Indel	SSRs	Intron	rpl16
P1018	-	-	-	TTTTACTTTCTTTTTAT	TTTTACTTTCTTTTTAT	Indel		Intron	rpl16
P1019	A	A	A	A	C			Intron	rpl16
P1020	A	A	A	A	G			Intron	rpl16
P1021	-	-	-	-	TTCAAGAG	Indel		Intron	rpl16
P1022	G	G	G	G	C			Intron	rpl16
P1023	G	G	G	G	C			Intron	rpl16
P1024	T	T	T	T	A			Intron	rpl16
P1025	T	C	C	C	C			Intron	rpl16
P1026	T	T	T	T	C			Intron	rpl16
P1027	T	T	T	T	A			Intron	rpl16
P1028	T	T	T	T	G			Intron	rpl16
P1029	TTTTTTTTTT	TTTTTTTTT-	TTTTTTTTTT	TTTTTTTTTT	TTTTTTTT--	Indel	SSRs	Intron	rpl16
P1030	C	A	C	C	C			Intron	rpl16
P1031	G	G	G	G	C			Intergenic
P1032	G	G	A	G	G			Intergenic
P1033	C	C	C	C	G				rps3	transitions	non-synonymous
P1034	G	G	G	G	A				rps3	transversions	synonymous
P1035	T	T	C	C	T				rps3	transversions	synonymous
P1036	T	A	A	A	A				rps3	transitions	synonymous
P1037	A	G	G	G	G				rps3	transversions	synonymous
P1038	C	C	C	C	G				rps3	transitions	non-synonymous
P1039	TTTTTTTTTTT-	TTTTTTTTTT--	TTTTTTTTTTTT	TTTTTTT-----	TTTTTTT-----	Indel	SSRs	Intergenic
P1040	AACCATATTTT	AACCATATTTT	AACCATATTTT	-	-	Indel	SSRs	Intergenic
P1041	G	T	T	T	T			Intergenic
P1042	A	A	A	A	C			Intergenic
P1043	T	T	C	C	T			Intergenic
P1044	A	A	A	A	C				rpl22	transversions	non-synonymous
P1045	T	T	T	T	C				rpl22	transversions	synonymous
P1046	C	C	C	C	T				rpl22	transversions	non-synonymous
P1047	G	T	G	G	T				rpl22	transversions	non-synonymous
P1048	A	A	A	A	G				rpl22	transversions	non-synonymous
P1049	C	C	C	C	A				rpl22	transversions	synonymous
P1050	C	C	C	C	G				rpl22	transitions	non-synonymous
P1051	G	G	G	G	A				rpl22	transversions	non-synonymous
P1052	G	G	G	G	T				rpl22	transversions	non-synonymous
P1053	C	C	C	C	G			Intergenic
P1054	A	A	A	A	C				rps19	transversions	synonymous
P1055	G	A	G	G	G				rps19	transversions	non-synonymous
P1056	C	C	C	C	A				rps19	transversions	non-synonymous
P1057	A	A	A	A	G				rpl2	transversions	synonymous
P1058	-	-	-	-	C	Indel		Intergenic
P1059	C	C	C	C	G				ycf2	transitions	non-synonymous
P1060	G	G	G	G	A				ycf2	transversions	non-synonymous
P1061	A	A	A	A	G				ycf2	transversions	non-synonymous
P1062	T	T	T	T	G				ycf2	transversions	non-synonymous
P1063	A	A	C	C	A				ycf2	transversions	synonymous
P1064	A	A	A	A	T				ycf2	transitions	non-synonymous
P1065	T	G	T	T	T				ycf2	transversions	non-synonymous
P1066	G	G	G	G	A				ycf2	transversions	non-synonymous
P1067	A	A	A	A	C				ycf2	transversions	non-synonymous
P1068	-	AATATTGATGATAGTGAC	-	-	-	Indel			ycf2
P1069	T	T	T	T	G				ycf2	transversions	non-synonymous
P1070	A	A	A	A	G				ycf2	transversions	non-synonymous
P1071	A	A	A	A	G				ycf2	transversions	non-synonymous
P1072	GGATCG-AATCGGTATTGATATACCGATTCCGATCCGAGATCTCT	GGATCGGAATCGGTATATCAATACCGATTC-GATCCGAGATCTCT	GGATCG-AATCGGTATTGATATACCGATTCCGATCCGAGATCTCT	--------------------------------------------T	G--------------------------------------------	Indel	1SNP	Intergenic
P1073	G	G	G	G	A			Intergenic
P1074	G	G	G	G	C			Intron	ndhB
P1075	T	T	T	T	G			Intron	rps12
P1076	-	TGGAATCTGGGTTCTTCTACTTCATTTTTATTTACTTATTTATTCTTTTATGTTTCCCTCTCTTTTCTTTTTTTATT	TGGAATCTGGGTTCTTCTACTTCATTTTTATTTACTTATTTATTCTTTTATGTTTCCCTCTCTTTTCTTTTTTTATT	TGGAATCTGGGTTCTTCTACTTCATTTTTATTTACTTATTTATTCTTTTATGTTTCCCTCTCTTTTCTTTTTTTATT	TGGAATCTGGGTTCTTCTACTTCATTTTTATTTACTTATTTATTCTTTTATGTTTCCCTCTCTTTTCTTTTTTTATT	Indel		Intergenic
P1077	A	A	A	A	C			Intergenic
P1078	T	T	T	T	G			Intergenic
P1079	-	-	-	-	AATTTTTCG	Indel		Intergenic
P1080	GGGGTCTCAAA	GGGGTCTCAAA	GGGGTCTCAAA	GGGGTCTCAAA	-	Indel		Intergenic
P1081	T	T	T	T	G				rrn16
P1082	T	T	T	T	G			Intergenic
P1083	A	A	A	A	G			Intron	trnI-GAU
P1084	C	C	C	C	T			Intron	trnA-UGC
P1085	C	C	C	C	A			Intron	trnA-UGC
P1086	A	A	A	A	G			Intron	trnA-UGC
P1087	AAAAAAAA	AAAAAAAA	AAAAAAAA	AAAAAAAA	AAAAAAA-	Indel	SSRs	Intergenic
P1088	A	A	A	A	C			Intergenic
P1089	CTTT	CTTT	CTTT	CTTT	-	Indel		Intergenic
P1090	C	C	C	C	-	Indel		Intergenic
P1091	T	T	T	T	A			Intergenic
P1092	G	G	G	G	A			Intergenic
P1093	C	C	C	C	-	Indel		Intergenic
P1094	T	T	T	T	G			Intergenic
P1095	TTCTA	TTCTA	TTCTA	TTCTA	-	Indel		Intergenic
P1096	G	G	T	G	G			Intergenic
P1097	T	T	T	T	C			Intergenic
P1098	A	C	A	A	A			Intergenic
P1099	-	-	-	-ATTT	TATTT	Indel		Intergenic
P1100	G	G	G	G	C				ndhF	transitions	synonymous
P1101	A	A	A	A	G				ndhF	transversions	non-synonymous
P1102	A	A	A	A	T				ndhF	transitions	non-synonymous
P1103	G	G	G	G	C				ndhF	transitions	non-synonymous
P1104	G	G	G	G	T				ndhF	transversions	synonymous
P1105	C	C	C	C	A				ndhF	transversions	non-synonymous
P1106	T	T	T	T	G				ndhF	transversions	non-synonymous
P1107	C	A	A	A	A				ndhF	transversions	non-synonymous
P1108	G	G	G	G	T				ndhF	transversions	non-synonymous
P1109	G	G	G	G	-	Indel			ndhF
P1110	A	A	A	A	T				ndhF	transitions	synonymous
P1111	C	A	C	C	C				ndhF	transversions	non-synonymous
P1112	T	C	C	C	C				ndhF	transversions	synonymous
P1113	C	C	C	C	T				ndhF	transversions	synonymous
P1114	T	T	T	T	C				ndhF	transversions	synonymous
P1115	T	T	T	T	C				ndhF	transversions	non-synonymous
P1116	T	T	T	T	C				ndhF	transversions	non-synonymous
P1117	A	A	A	A	G				ndhF	transversions	synonymous
P1118	T	G	T	T	T				ndhF	transversions	synonymous
P1119	G	G	G	G	A				ndhF	transversions	non-synonymous
P1120	AAAAAAAA	AAAAAAAA	AAAAAAAA	AAAAAAAA	AAAAAAA-	Indel	SSRs	Intergenic
P1121	A	A	A	A	C			Intergenic
P1122	A	A	A	A	T			Intergenic
P1123	A	A	A	A	C			Intergenic
P1124	T	T	T	T	A			Intergenic
P1125	C	C	C	C	T			Intergenic
P1126	G	G	G	G	A			Intergenic
P1127	T	T	T	T	A			Intergenic
P1128	A	A	A	A	-	Indel		Intergenic
P1129	T	T	T	T	A			Intergenic
P1130	TTCGTTTTT	TTCGTTTTT	TTCGTTTTT	-	-	Indel		Intergenic
P1131	T	T	T	T	-	Indel		Intergenic
P1132	-	-	-	CC	-	Indel		Intergenic
P1133	-	-	-	ATAAAAT	ATAAAAT	Indel		Intergenic
P1134	A	A	A	A	T			Intergenic
P1135	T	T	T	T	G			Intergenic
P1136	A	A	C	C	A			Intergenic
P1137	G	G	G	G	A			Intergenic
P1138	T	G	G	G	G			Intergenic
P1139	TTTTTTT	TTTTTTT	TTTTT--	TTTTT--	TTTTTTT	Indel	SSRs	Intergenic
P1140	-	-	-	ATTTTA	ATTTTA	Indel		Intergenic
P1141	-	-	-	TT	-	Indel		Intergenic
P1142	A	A	A	A	C			Intergenic
P1143	T	T	T	T	G			Intergenic
P1144	CGGTTTTT	CGGTTTTT	CGGTTTTT	CGGTTTTT	-	Indel		Intergenic
P1145	C	C	C	C	A			Intergenic
P1146	C	C	C	C	T			Intergenic
P1147	G	T	G	G	G			Intergenic
P1148	T	T	T	T	G			Intergenic
P1149	T	T	T	T	C			Intergenic
P1150	G	G	G	G	T			Intergenic
P1151	A	A	A	A	C			Intergenic
P1152	T	T	T	T	G			Intergenic
P1153	T	T	T	T	C			Intergenic
P1154	G	G	G	G	T			Intergenic
P1155	A	A	A	A	C			Intergenic
P1156	G	G	G	G	T			Intergenic
P1157	AGTAC	AGTAC	AGTAC	-	AGTAC	Indel		Intergenic
P1158	TTTTTTT-AT	TTTTTTT-AT	-	TTACTTT-AC	TTTTTTTTAT	Indel	SSRs/1SNP	Intergenic
P1159	T	T	T	T	C			Intergenic
P1160	CAATAGATAGCATAACC	CAATGGATAGCATAACC	CAATGGATAGCATAACC	-	CAATGGATAGCATAACC	Indel	1SNP	Intergenic
P1161	A	A	A	A	C			Intergenic
P1162	T	T	T	T	A			Intergenic
P1163	G	G	G	G	C			Intergenic
P1164	A	T	A	A	A			Intergenic
P1165	T	A	T	T	T			Intergenic
P1166	AAAAAAA	AAAAAAA	AAAAAA-	AAAAAA-	AAAAAAA	Indel	SSRs	Intergenic
P1167	T	T	T	T	G			Intergenic
P1168	T	T	C	T	T				ccsA	transversions	synonymous
P1169	A	A	A	A	C				ccsA	transversions	synonymous
P1170	C	C	C	C	G				ccsA	transitions	non-synonymous
P1171	A	C	C	C	C				ccsA	transversions	non-synonymous
P1172	G	G	G	G	T				ccsA	transversions	synonymous
P1173	A	A	A	A	G				ccsA	transversions	non-synonymous
P1174	A	A	C	A	A				ccsA	transversions	non-synonymous
P1175	A	A	A	A	T				ccsA	transitions	non-synonymous
P1176	-	-	-	-	TTTTAC	Indel			ccsA
P1177	G	A	G	G	T				ccsA	transversions	non-synonymous
P1178	C	C	C	C	A				ccsA	transversions	synonymous
P1179	A	A	A	A	T			Intergenic
P1180	AAAAAAAA-	AAAAAAAAA	AAAAAAAAA	AAAAAA---	AA-------	Indel	SSRs	Intergenic
P1181	-	-	-	-	CATC	Indel		Intergenic
P1182	-	-	-	TACTTGAATAAAAAAAAA	TACTTGAATAAAAAAA--	Indel		Intergenic
P1183	G	G	G	G	C			Intergenic
P1184	A	A	A	A	G			Intergenic
P1185	G	T	G	G	G			Intergenic
P1186	A	A	A	A	G			Intergenic
P1187	T	T	T	T	G			Intergenic
P1188	-	-	-	-	G	Indel		Intergenic
P1189	C	C	C	C	T			Intergenic
P1190	A	A	A	A	T			Intergenic
P1191	A	A	A	A	G			Intergenic
P1192	C	C	C	C	-	Indel		Intergenic
P1193	A	A	A	A	G			Intergenic
P1194	G	G	G	G	A			Intergenic
P1195	A	A	A	A	T			Intergenic
P1196	C	C	C	C	A			Intergenic
P1197	-	-	-	TTAATAAGTAAAACA	TTTTTAAATAAAAAA	Indel	1SNP	Intergenic
P1198	AAAAAAAAAAAA	AAAAAAAAAAA-	AAAAAAAAAA--	AAAAAAAAA---	AAAAAAAAAAA-	Indel	SSRs	Intergenic
P1199	T	T	T	T	C				ndhD	transversions	synonymous
P1200	C	C	C	C	T				ndhD	transversions	non-synonymous
P1201	T	T	T	T	G				ndhD	transversions	synonymous
P1202	A	A	A	A	G				ndhD	transversions	synonymous
P1203	C	C	C	C	A				ndhD	transversions	non-synonymous
P1204	G	G	G	G	A				ndhD	transversions	synonymous
P1205	G	G	G	G	C				ndhD	transitions	non-synonymous
P1206	G	G	G	G	T				ndhD	transversions	synonymous
P1207	A	C	A	A	A			Intergenic
P1208	G	G	G	G	T			Intergenic
P1209	TTTTTTTTT-	TTTTTTTTTT	TTTTTTTTT-	TTTTTTTTT-	TTTTTTTTT-	Indel	SSRs	Intergenic
P1210	T	T	G	G	T			Intergenic
P1211	C	T	T	T	T			Intergenic
P1212	AAAAAA-	AAAAAA-	AAAAAA-	AAAAAA-	AAAAAAA	Indel	SSRs	Intergenic
P1213	G	G	G	G	A			Intergenic
P1214	C	C	C	C	A			Intergenic
P1215	A	T	A	A	A				ndhE	transitions	synonymous
P1216	A	A	A	A	G				ndhE	transversions	synonymous
P1217	A	A	A	A	G			Intergenic
P1218	G	T	G	G	G			Intergenic
P1219	T	G	T	T	T				ndhG	transversions	synonymous
P1220	G	G	G	G	A				ndhG	transversions	synonymous
P1221	G	G	G	G	A				ndhG	transversions	non-synonymous
P1222	G	G	G	G	T				ndhG	transversions	non-synonymous
P1223	A	A	A	A	G				ndhG	transversions	synonymous
P1224	G	G	G	G	T				ndhG	transversions	synonymous
P1225	AAAA	AAAA	-	-	AAAA	Indel	SSRs	Intergenic
P1226	AAT	AAT	AAT	AAT	-	Indel		Intergenic
P1227	AAAAAAAAA	AAAAAAAAA	AAAAAAAA-	AAAAAAAA-	AAATAAA--	Indel	SSRs/1SNP	Intergenic
P1228	-	-	-	TTATTTTAGATCAGGAGTTTAGCATT---AGTAAAAAAAAA	TTATTTTAGATCAGGAATTTAGCATTGGCAGTTCAAATAAA	Indel	1SNP	Intergenic
P1229	G	G	G	G	A			Intergenic
P1230	A	A	A	A	T				ndhI	transitions	synonymous
P1231	G	G	G	G	A				ndhI	transversions	synonymous
P1232	C	C	C	C	T				ndhI	transversions	synonymous
P1233	G	G	G	G	A			Intergenic
P1234	T	T	T	T	G			Intergenic
P1235	G	G	G	G	A				ndhA	transversions	synonymous
P1236	A	A	A	A	C				ndhA	transversions	non-synonymous
P1237	T	T	T	T	C				ndhA	transversions	synonymous
P1238	G	G	G	G	C			Intron	ndhA
P1239	ATTATTTAC	ATTATTTAC	ATTATTTAC	ATTATTTAC	-	Indel		Intron	ndhA
P1240	A	A	A	A	C			Intron	ndhA
P1241	G	G	G	G	T			Intron	ndhA
P1242	T	T	T	T	G			Intron	ndhA
P1243	T	T	T	T	A			Intron	ndhA
P1244	T	T	T	T	A			Intron	ndhA
P1245	TATATAAATATTTCAA	TATATAAATATTTCAA	-	-	-	Indel		Intron	ndhA
P1246	T	T	T	T	C			Intron	ndhA
P1247	G	G	G	G	A			Intron	ndhA
P1248	A	A	A	A	G			Intron	ndhA
P1249	A	A	A	A	C			Intron	ndhA
P1250	-	-	-	-	AAAGAAAG	Indel		Intron	ndhA
P1251	-	-	-	-	GTTC	Indel		Intron	ndhA
P1252	TTCTTCTTT	-	TTCTTCTTT	TTCTTCTTT	TTCTTCTTT	Indel		Intron	ndhA
P1253	TTTTTTT--	TTTTTTT--	TTTTTTT--	TTTTTTT--	TTTTTTTTT	Indel	SSRs	Intron	ndhA
P1254	G	G	G	G	A			Intron	ndhA
P1255	G	G	G	G	A			Intron	ndhA
P1256	T	T	T	T	G			Intron	ndhA
P1257	G	G	G	G	A			Intron	ndhA
P1258	G	G	G	G	C			Intron	ndhA
P1259	C	C	C	C	A			Intron	ndhA
P1260	G	G	G	G	T				ndhA	transversions	non-synonymous
P1261	A	A	A	A	G				ndhA	transversions	synonymous
P1262	C	C	C	C	T				ndhA	transversions	non-synonymous
P1263	G	G	G	G	A				ndhA	transversions	synonymous
P1264	G	G	G	G	T				ndhH	transversions	synonymous
P1265	G	G	G	G	A				ndhH	transversions	synonymous
P1266	G	G	G	G	T				ndhH	transversions	synonymous
P1267	T	T	T	T	C				ndhH	transversions	synonymous
P1268	C	T	C	C	C				ndhH	transversions	synonymous
P1269	A	A	A	A	G				ndhH	transversions	synonymous
P1270	A	A	A	A	G				ndhH	transversions	non-synonymous
P1271	T	T	T	T	G				ndhH	transversions	synonymous
P1272	G	T	G	G	G				ndhH	transversions	synonymous
P1273	C	C	C	C	G				ndhH	transitions	non-synonymous
P1274	C	C	C	C	T				ndhH	transversions	synonymous
P1275	T	T	T	T	G			Intergenic
P1276	T	T	T	T	C			Intergenic
P1277	AAATT	AAATT	AAATT	AAATT	-	Indel		Intergenic
P1278	A	A	A	A	G				rps15	transitions	non-synonymous
P1279	G	A	G	G	G				rps15	transversions	non-synonymous
P1280	G	G	G	G	T				rps15	transversions	synonymous
P1281	A	A	G	G	A				rps15	transversions	synonymous
P1282	GTTGGACA	GTTGGACA	GTTGGACA	GTTGGACA	-	Indel		Intergenic
P1283	TTTTTTTT	TTTTTTTT	TTTTTTTT	TTTTTTTT	TTTTTTT-	Indel	SSRs	Intergenic
P1284	T	T	T	T	G			Intergenic
P1285	-	AGATAGAAAAAAG	AGATAGAAAAAAG	-	-	Indel	SSRs	Intergenic
P1286	AAAAAAAAAAAA	AAAAAAAAAA--	AAAAAAAAAAA-	AAAAAAAAAAA-	AAAAAAAAA---	Indel	SSRs	Intergenic
P1287	G	G	A	A	G			Intergenic
P1288	A	A	A	A	C			Intergenic
P1289	ATAT	ATAT	ATAT	ATAT	-	Indel		Intergenic
P1290	G	G	C	C	G			Intergenic
P1291	G	G	G	G	T			Intergenic
P1292	T	T	T	G	T			Intergenic
P1293	T	G	T	T	T				ycf1	transversions	non-synonymous
P1294	C	C	C	C	T				ycf1	transversions	synonymous
P1295	A	A	A	A	G				ycf1	transversions	synonymous
P1296	C	C	C	C	T				ycf1	transversions	non-synonymous
P1297	G	G	G	G	T				ycf1	transversions	non-synonymous
P1298	C	C	C	C	T				ycf1	transversions	synonymous
P1299	G	G	G	G	A				ycf1	transversions	non-synonymous
P1300	C	G	C	C	C				ycf1	transitions	non-synonymous
P1301	C	C	C	C	T				ycf1	transversions	non-synonymous
P1302	T	T	T	T	G				ycf1	transversions	synonymous
P1303	C	C	C	C	T				ycf1	transversions	synonymous
P1304	G	G	G	G	T				ycf1	transversions	non-synonymous
P1305	-	-	-	TTGTG----	ATTTGATGA	Indel	1SNP		ycf1
P1306	T	T	T	T	A				ycf1	transitions	non-synonymous
P1307	G	G	G	G	T				ycf1	transversions	non-synonymous
P1308	G	G	G	G	C				ycf1	transitions	non-synonymous
P1309	C	C	C	C	G				ycf1	transitions	non-synonymous
P1310	-	-	-	AATATATGAGTTTTTCTTATTTTC	AATATATGAGTTTTTCTTATTTTC	Indel			ycf1
P1311	T	T	T	T	G				ycf1	transversions	non-synonymous
P1312	A	G	G	G	G				ycf1	transversions	synonymous
P1313	T	T	T	T	G				ycf1	transversions	non-synonymous
P1314	G	G	G	G	T				ycf1	transversions	non-synonymous
P1315	G	G	G	G	T				ycf1	transversions	synonymous
P1316	A	A	A	A	C				ycf1	transversions	non-synonymous
P1317	C	T	C	C	C				ycf1	transversions	non-synonymous
P1318	C	C	C	C	A				ycf1	transversions	non-synonymous
P1319	T	T	T	T	G				ycf1	transversions	non-synonymous
P1320	A	A	A	A	C				ycf1	transversions	non-synonymous
P1321	T	T	T	T	C				ycf1	transversions	synonymous
P1322	G	G	G	G	T				ycf1	transversions	non-synonymous
P1323	T	T	T	T	C				ycf1	transversions	non-synonymous
P1324	G	G	A	A	G				ycf1	transversions	non-synonymous
P1325	CTT	CTT	CTT	-	-	Indel			ycf1
P1326	C	A	C	C	C				ycf1	transversions	non-synonymous
P1327	C	T	C	C	C				ycf1	transversions	non-synonymous
P1328	G	G	G	G	T				ycf1	transversions	synonymous
P1329	C	C	C	C	A				ycf1	transversions	non-synonymous
P1330	T	T	T	T	G				ycf1	transversions	non-synonymous
P1331	C	C	C	C	T				ycf1	transversions	non-synonymous
P1332	C	T	C	C	C				ycf1	transversions	synonymous
P1333	G	G	A	G	G				ycf1	transversions	synonymous
P1334	G	G	G	G	A				ycf1	transversions	non-synonymous
P1335	TTTGGGGGCGTGAATTATCGGATT	TTTTGGGGCGTGAATTATCGGATT	TTTTGGGGCGTGAATTATCGGATT	-	-	Indel	1SNP		ycf1
P1336	G	G	G	G	T				ycf1	transversions	non-synonymous
P1337	C	C	C	C	G				ycf1	transitions	non-synonymous
P1338	T	T	T	T	G				ycf1	transversions	non-synonymous
P1339	A	A	A	A	G				ycf1	transversions	synonymous
P1340	C	C	C	C	G				ycf1	transitions	non-synonymous
P1341	T	T	T	T	G				ycf1	transversions	non-synonymous
P1342	A	A	A	A	G				ycf1	transversions	non-synonymous
P1343	A	A	A	A	C				ycf1	transversions	non-synonymous
P1344	T	T	T	T	G				ycf1	transversions	non-synonymous
P1345	T	T	T	T	G				ycf1	transversions	non-synonymous
P1346	A	A	A	A	C				ycf1	transversions	non-synonymous
P1347	A	A	A	A	C				ycf1	transversions	synonymous
P1348	T	T	T	T	C				ycf1	transversions	non-synonymous
P1349	C	C	C	C	G				ycf1	transitions	non-synonymous
P1350	A	A	A	A	G				ycf1	transversions	synonymous
P1351	C	C	C	C	T				ycf1	transversions	synonymous
P1352	C	C	C	C	T				ycf1	transversions	non-synonymous
P1353	C	C	C	C	T				ycf1	transversions	non-synonymous
P1354	C	C	C	C	T				ycf1	transversions	synonymous
P1355	T	T	T	T	C				ycf1	transversions	non-synonymous
P1356	T	T	T	T	A				ycf1	transitions	non-synonymous
P1357	C	C	C	C	T				ycf1	transversions	non-synonymous
P1358	T	T	T	T	C				ycf1	transversions	non-synonymous
P1359	G	G	G	G	A				ycf1	transversions	synonymous
P1360	A	A	A	A	G				ycf1	transversions	synonymous
P1361	T	T	T	T	G				ycf1	transversions	non-synonymous
P1362	T	T	T	T	C				ycf1	transversions	non-synonymous
P1363	T	T	T	T	C				ycf1	transversions	synonymous
P1364	C	T	C	C	C				ycf1	transversions	non-synonymous
P1365	G	G	A	A	G				ycf1	transversions	synonymous
P1366	T	T	T	T	G				ycf1	transversions	non-synonymous
P1367	A	A	A	A	T				ycf1	transitions	non-synonymous
P1368	G	G	G	G	T				ycf1	transversions	non-synonymous
P1369	T	T	T	T	C				ycf1	transversions	synonymous
P1370	T	G	T	T	T				ycf1	transversions	non-synonymous
P1371	A	A	A	A	G				ycf1	transversions	non-synonymous
P1372	C	C	A	C	C				ycf1	transversions	non-synonymous
P1373	A	A	A	A	C			Intergenic
P1374	GTGCTACGCACG	GTGCTACGCACG	GTGCTACGCACG	GTGCTACGCACG	-	Indel		Intergenic
P1375	-	-	-	-	TAACCCGTTC	Indel		Intergenic
P1376	AAAG	AAAG	AAAG	AAAG	-	Indel		Intergenic
P1377	T	T	T	T	G			Intergenic
P1378	TTTTTTTT	TTTTTTTT	TTTTTTTT	TTTTTTTT	TTTTTTT-	Indel	SSRs	Intergenic
P1379	T	T	T	T	C			Intron	trnA-UGC
P1380	G	G	G	G	T			Intron	trnA-UGC
P1381	G	G	G	G	A			Intron	trnA-UGC
P1382	T	T	T	T	C			Intron	trnI-GAU
P1383	A	A	A	A	C			Intergenic
P1384	A	A	A	A	C				rrn16
P1385	TTTGAGACCC	TTTGAGACCC	TTTGAGACCC	TTTGAGACCC	-	Indel		Intergenic
P1386	-	-	-	-	GACATTTT	Indel		Intergenic
P1387	T	T	T	T	G			Intergenic
P1388	-	GAAAAGAGAGGGAAACATAAAAGAATAAATAAGTAAATAAAAATGAAGTAGAAGAACCCAGATTCCAAATAAAAAAA	GAAAAGAGAGGGAAACATAAAAGAATAAATAAGTAAATAAAAATGAAGTAGAAGAACCCAGATTCCAAATAAAAAAA	GAAAAGAGAGGGAAACATAAAAGAATAAATAAGTAAATAAAAATGAAGTAGAAGAACCCAGATTCCAAATAAAAAAA	GAAAAGAGAGGGAAACATAAAAGAATAAATAAGTAAATAAAAATGAAGTAGAAGAACCCAGATTCCAAATAAAAAAA	Indel	SSRs	Intergenic
P1389	A	A	A	A	C			Intron	rps12
P1390	T	T	T	T	C			Intron	ndhB
P1391	C	C	C	C	T			Intergenic
P1392	A	A	A	A	C			Intergenic
P1393	A	A	A	A	C			Intergenic
P1394	CGGATCGGAATCGGTATATCAATACCGATTC-GATCCGAGATCT	CGGATCG-AATCGGTATTGATATACCGATTCCGATCCGAGATCT	CGGATCGGAATCGGTATATCAATACCGATTC-GATCCGAGATCT	-	-	Indel		Intergenic
P1395	T	T	T	T	C				ycf2	transversions	non-synonymous
P1396	T	T	T	T	C				ycf2	transversions	non-synonymous
P1397	A	A	A	A	C				ycf2	transversions	non-synonymous
P1398	-	TGTCACTATCATCAATAT	-	-	-	Indel			ycf2
P1399	T	T	T	T	G				ycf2	transversions	non-synonymous
P1400	C	C	C	C	T				ycf2	transversions	non-synonymous
P1401	A	C	A	A	A				ycf2	transversions	non-synonymous
P1402	T	T	T	T	A				ycf2	transitions	non-synonymous
P1403	T	T	G	G	T				ycf2	transversions	synonymous
P1404	A	A	A	A	C				ycf2	transversions	non-synonymous
P1405	T	T	T	T	C				ycf2	transversions	non-synonymous
P1406	C	C	C	C	T				ycf2	transversions	non-synonymous
G	G	G	G	G	C				ycf2	transitions	non-synonymous
P1408	-	-	-	-	G	Indel		Intergenic
P1409	T	T	T	T	C				rpl2	transversions	synonymous
P1410	G	G	G	G	T			Intergenic

## Sheet: Supplement 3
	Supplement 3 Likelihood ratio values based on site-specific models (M8a vs. M8) for positive selection test among Kalanchoe species
	No.	Genes	Model	Ln L	Estimates of parameters	Models compared	2△LNL	LRT p-value	Positively selected sites
	1	accD	M8	-3297.6	p0 = 0.99772 p = 0.17021 q = 0.50550 (p1 = 0.00228) w = 13.10172
			M8a	-3299.18	p0 = 0.80682 p = 8.16990 q = 99.00000 (p1 = 0.19318) w =00
						M8a versus M8	3.1754	0.7262	97 S 0.976*
	2	atpB	M8	-2809.69	p0 = 0.96170 p = 2.75342 q = 99.00000 (p1 = 0.03830) w = 1.98148
			M8a	-2810.13	p0 = 0.91235 p = 0.02092 q = 2.38016 (p1 = 0.08765) w = 00
						M8a versus M8	0.8754	0.3495	5 T* 9 P* 15 E* 18 N* 23 A* 357 A* 451 A* 495 L* 496 K*
	3	atpE	M8	-728.538	p0 = 0.86913 p = 0.00500 q = 1.26350 (p1 = 0.13087) w = 1.17181
			M8a	-728.582	p0 = 0.85742 p = 0.00500 q = 99.00000 (p1 = 0.14258) w = 00
						M8a versus M8	0.0886	0.7659	7 V* 20 Q* 56 Q* 75 T* 98 R* 102 N* 104 K* 119 L* 131 A*
	4	atpF	M8	-1196.5	p0 = 0.99258 p = 0.65632 q = 2.03233 (p1 = 0.00742) w = 6.49000
			M8a	-1197.45	p0 = 0.87654 p = 15.88239 q = 99.00000 (p1 = 0.12346) w = 00
						M8a versus M8	1.8909	0.1691	108 F*
	5	ccsA	M8	-2260.95	p0 = 0.94275 p = 25.44101 q = 99.00000 (p1 = 0.05725) w = 2.77060
			M8a	-2264.82	p0 = 0.82250 p = 14.87263 q = 99.00000 (p1 = 0.17750) w = 00
						M8a versus M8	7.7533	0.0054	168 H** 174 P*
	6	cemA	M8	-1488.62	p0 = 0.57936 p = 0.00500 q = 1.53175 (p1 = 0.42064) w = 1.02231
			M8a	-1488.62	p0 = 0.57524 p = 0.00500 q = 1.40249 (p1 = 0.42476) w = 00
						M8a versus M8	0.0052	0.9425	7 L* 8 T* 13 L* 14 T* 15 S* 16 V* 19 L* 21 W* 25 L* 27 F* 30 S* 36 T* 39 W* 44 S* 45 E* 50 H* 52 Q* 56 M* 60 F* 65 E* 67 L* 68 L* 69 L* 75 E* 78 E* 79 T* 81 P* 84 L* 85 S* 88 I* 103 R* 104 M* 105 N* 110 L* 115 T* 118 V* 122 G* 127 G* 132 I* 135 N* 149 I* 172 L* 182 G* 184 A* 188 Q* 201 I* 205 F*
	7	clpP	M8	-1043.18	p0 = 0.99483 p = 0.33489 q = 1.55189 (p1 = 0.00517) w = 55.05218
			M8a	-1049.96	p0 = 0.88182 p = 3.99936 q = 65.89227 (p1 = 0.11818) w = 1.00000
						M8a versus M8	13.5454	0.0002	43 S**
	8	infA	M8	-461	p0 = 0.91059 p = 0.00500 q = 1.66727 (p1 = 0.08941) w = 1.22948
			M8a	-461.061	p0 = 0.90334 p = 0.00500 q = 1.75501 (p1 = 0.09666) w = 1.00000
						M8a versus M8	0.12258	0.7262	2 K* 13 T * 28 E * 63 R * 75 S *
	9	ndhA	M8	-2291.04	p0 = 0.84291 p = 6.24587 q = 88.38680 (p1 = 0.15709) w = 1.10095
			M8a	-2291.05	p0 = 0.82069 p = 3.65899 q = 61.68952 (p1 = 0.17931) w = 1.00000
						M8a versus M8	0.0339	0.8539	15 S * 26 I * 114 S * 137 I * 287 F * 288 V * 305 F * 355 S *
	10	ndhB	M8	-2219.69	p0 = 0.89406 p = 0.00500 q = 1.86274 (p1 = 0.10594) w = 4.24681
			M8a	-2221.67	p0 = 0.67285 p = 0.00500 q = 2.38989 (p1 = 0.32715) w = 1.00000
						M8a versus M8	3.9689	0.0463	5 H* 13 L* 29 M* 227 S* 228 P* 266 L* 279 L* 347 T* 353 S* 404 W* 413 L* 448 M* 449 R* 451 Y* 460 S* 475 L* 486 A* 489 S*
	11	ndhC	M8	-714.644	p0 = 0.92717 p = 5.56778 q = 99.00000 (p1 = 0.07283) w = 1.54480
			M8a	-714.746	p0 = 0.87800 p = 3.18539 q = 99.00000 (p1 = 0.12200) w = 1.00000
						M8a versus M8	0.2035	0.6519	23 V* 26 L* 34 I*
	12	ndhD	M8	-3316.08	p0 = 0.99744 p = 0.03617 q = 0.20169 (p1 = 0.00256) w = 8.96935
			M8a	-3319.73	p0 = 0.93227 p = 0.50804 q = 7.82101 (p1 = 0.06773) w = 1.00000
						M8a versus M8	7.3075	0.0068	1 M**
	13	ndhE	M8	-596.662	p0 = 0.86356 p = 0.00802 q = 3.16607 (p1 = 0.13644) w = 1.46268
			M8a	-596.972	p0 = 0.83876 p = 0.00500 q = 99.00000 (p1 = 0.16124) w = 1.00000
						M8a versus M8	0.6182	0.4317	7 V* 42 I* 45 V* 49 D* 77 P* 87 R* 94 Q* 95 S* 97 L*
	14	ndhF	M8	-3460.77	p0 = 0.98646 p = 0.29917 q = 1.24295 (p1 = 0.01354) w = 4.44072
			M8a	-3464.42	p0 = 0.87440 p = 2.44319 q = 24.04007 (p1 = 0.12560) w = 1.00000
						M8a versus M8	7.3052	0.0069	215 F* 484 Q**
	15	ndhH	M8	-2350.2	p0 = 0.97469 p = 6.86045 q = 99.00000 (p1 = 0.02531) w = 1.40577
			M8a	-2350.38	p0 = 0.96258 p = 6.24542 q = 99.00000 (p1 = 0.03742) w = 1.00000
						M8a versus M8	0.3584	0.5494	169 Y* 176 V* 346 N*
	16	ndhI	M8	-1009.15	p0 = 0.98312 p = 0.04120 q = 0.27709 (p1 = 0.01688) w = 5.29984
			M8a	-1009.75	p0 = 0.90350 p = 0.01026 q = 0.28525 (p1 = 0.09650) w = 1.00000
						M8a versus M8	1.206	0.2721	161 V**
	17	ndhK	M8	-1364.38	p0 = 0.97420 p = 9.95606 q = 99.00000 (p1 = 0.02580) w = 2.36884
			M8a	-1364.8	p0 = 0.92786 p = 7.35459 q = 99.00000 (p1 = 0.07214) w = 1.00000
						M8a versus M8	0.8391	0.3597	186 H*
	18	petA	M8	-2013.45	p0 = 0.94689 p = 0.05303 q = 0.41813 (p1 = 0.05311) w = 1.23091
			M8a	-2013.47	p0 = 0.92158 p = 0.53495 q = 11.93378 (p1 = 0.07842) w = 1.00000
						M8a versus M8	0.0262	0.8713	20 I*
	19	petG	M8	-170.071	p0 = 0.95299 p = 0.00500 q = 2.38999 (p1 = 0.04701) w = 3.38292
			M8a	-170.518	p0 = 0.90962 p = 0.00500 q = 99.00000 (p1 = 0.09038) w = 1.00000
						M8a versus M8	0.8936	0.3445	5 S*
	20	psaA	M8	-3902.55	p0 = 0.99300 p = 3.16807 q = 99.00000 (p1 = 0.00700) w = 3.53727
			M8a	-3902.84	p0 = 0.96458 p = 1.43272 q = 99.00000 (p1 = 0.03542) w = 1.00000
						M8a versus M8	0.5776	0.4472	36 I* 370 S*
	21	psaB	M8	-3905.81	p0 = 0.96303 p = 1.49822 q = 99.00000 (p1 = 0.03697) w = 1.87145
			M8a	-3906.6	p0 = 0.92931 p = 0.00500 q = 2.09771 (p1 = 0.07069) w = 1.00000
						M8a versus M8	1.5783	0.209	7 R* 206 Y* 214 S* 227 T* 273 I* 309 I* 330 I* 357 A*
	22	psbB	M8	-2849.65	p0 = 0.99383 p = 2.19742 q = 99.00000 (p1 = 0.00617) w = 3.17384
			M8a	-2850.38	p0 = 0.97828 p = 1.33960 q = 99.00000 (p1 = 0.02172) w = 1.00000
						M8a versus M8	1.4456	0.2292	86 P* 102 L*
	23	psbC	M8	-2519.26	p0 = 0.99481 p = 0.17198 q = 5.93415 (p1 = 0.00519) w = 4.07673
			M8a	-2519.71	p0 = 0.97870 p = 0.91032 q = 99.00000 (p1 = 0.02130) w = 1.00000
						M8a versus M8	0.9111	0.3398	265 G* 269 V*
	24	psbD	M8	-1722.87	p0 = 0.98682 p = 0.00500 q = 1.67156 (p1 = 0.01318) w = 1.01040
			M8a	-1722.87	p0 = 0.98672 p = 0.00500 q = 3.48573 (p1 = 0.01328) w = 1.00000
						M8a versus M8	1.99999	0.9964	4 A* 46 L*
	25	psbJ	M8	-203.599	p0 = 0.71456 p = 0.00500 q = 1.88899 (p1 = 0.28544) w = 2.91165
			M8a	-204.978	p0 = 0.62019 p = 0.00500 q = 99.00000 (p1 = 0.37981) w = 1.00000
						M8a versus M8	2.7575	0.0968	2 A* 20 P* 25 I* 27 F* 28 Y* 29 G* 32 S*
	26	psbL	M8	-187.737	p0 = 0.93900 p = 0.00500 q = 2.38003 (p1 = 0.06100) w = 15.21544
			M8a	-192.141	p0 = 0.84205 p = 0.00500 q = 99.00000 (p1 = 0.15795) w = 1.00000
						M8a versus M8	8.8076	0.00299	1 T** 10 N*
	27	psbM	M8	-144.777	p0 = 0.95810 p = 0.00500 q = 2.12300 (p1 = 0.04190) w = 4.85490
			M8a	-145.456	p0 = 0.90901 p = 0.00500 q = 99.00000 (p1 = 0.09099) w = 1.00000
						M8a versus M8	1.3589	0.2437	30 I*
	28	rbcL	M8	-2579.79	p0 = 0.96638 p = 0.15139 q = 3.54765 (p1 = 0.03362) w = 2.69810
			M8a	-2581.89	p0 = 0.91508 p = 0.00500 q = 3.23127 (p1 = 0.08492) w = 1.00000
						M8a versus M8	4.1959	0.0405	28 E* 97 Y* 225 I** 228 S** 328 S* 429 Q* 475 I*
	29	rpl12	M8	-1261.75	p0 = 0.99624 p = 26.68115 q = 99.00000 (p1 = 0.00376) w = 41.16293
			M8a	-1262.73	p0 = 0.75589 p = 0.00500 q = 1.36137 (p1 = 0.24411) w = 1.00000
						M8a versus M8	1.9473	0.1629	30 L*
	30	rpl16	M8	-808.396	p0 = 0.99101 p = 0.05255 q = 0.43900 (p1 = 0.00899) w = 2.85458
			M8a	-808.635	p0 = 0.96780 p = 3.51735 q = 99.00000 (p1 = 0.03220) w = 1.00000
						M8a versus M8	0.4792	0.4887	27 L*
	31	rpl20	M8	-633.594	p0 = 0.90645 p = 7.77003 q = 99.00000 (p1 = 0.09355) w = 1.88197
			M8a	-634.154	p0 = 0.82690 p = 3.40140 q = 99.00000 (p1 = 0.17310) w = 1.00000
						M8a versus M8	1.1217	0.2895	51 E* 56 C* 85 R*
	32	rpl33	M8	-362.941	p0 = 0.88929 p = 0.00500 q = 2.17273 (p1 = 0.11071) w = 2.73175
			M8a	-364.167	p0 = 0.83316 p = 0.00500 q = 99.00000 (p1 = 0.16684) w = 1.00000
						M8a versus M8	2.4526	0.1173	20 R* 41 K* 49 K* 54 F* 60 T*
	33	rpl36	M8	-224.009	p0 = 0.91585 p = 0.00500 q = 1.72547 (p1 = 0.08415) w = 1.25839
			M8a	-224.035	p0 = 0.90555 p = 0.00500 q = 99.00000 (p1 = 0.09445) w = 1.00000
						M8a versus M8	0.05178	0.81999	24 I* 30 P*
	34	rpoA	M8	-2316.12	p0 = 0.99372 p = 0.14843 q = 0.45661 (p1 = 0.00628) w = 17.07040
			M8a	-2328.18	p0 = 0.82181 p = 7.54507 q = 99.00000 (p1 = 0.17819) w = 1.00000
						M8a versus M8	24.1158	0	311 R** 333 L**
	35	rpoB	M8	-6219.95	p0 = 0.93181 p = 2.21925 q = 26.18916 (p1 = 0.06819) w = 1.33890
			M8a	-6220.06	p0 = 0.89126 p = 5.81284 q = 99.00000 (p1 = 0.10874) w = 1.00000
						M8a versus M8	0.21267	0.64467	446 D* 609 L* 1063 Q*
	36	rpoC1	M8	-3845.04	p0 = 0.92581 p = 6.92918 q = 99.00000 (p1 = 0.07419) w = 1.04781
			M8a	-3845.04	p0 = 0.92005 p = 6.58881 q = 99.00000 (p1 = 0.07995) w = 1.00000
						M8a versus M8	0.002767	0.958	648 K*
	37	rpoC2	M8	-9443.38	p0 = 0.64651 p = 0.08742 q = 2.57261 (p1 = 0.35349) w = 1.00535
			M8a	-9443.38	p0 = 0.64411 p = 1.12150 q = 99.00000 (p1 = 0.35589) w = 1.00000
						M8a versus M8	0.0014	0.97	73 Q* 77 Q* 81 L* 116 N* 120 R* 224 R* 230 P* 231 I* 234 L* 236 S* 239 V* 241 S* 272 V* 276 L* 281 H* 310 D* 354 T* 355 P* 356 S* 430 F* 431 N* 432 F* 467 L* 478 A* 480 G* 482 F* 484 S* 487 V* 491 L* 501 H* 503 L* 511 F* 513 R* 514 S* 518 E* 522 H* 523 K* 524 F* 526 R* 530 Y* 531 G* 533 K* 535 G* 537 I* 538 P* 539 V* 543 F* 545 Q* 551 R* 557 P* 562 E* 572 S* 575 F* 577 I* 583 N* 586 K* 592 D* 596…
	38	rps4	M8	-1119.24	p0 = 0.97619 p = 0.04648 q = 0.28635 (p1 = 0.02381) w = 3.23607
			M8a	-1119.69	p0 = 0.87117 p = 2.13616 q = 99.00000 (p1 = 0.12883) w = 1.00000
						M8a versus M8	0.91357	0.33916	169 F*
	39	rps8	M8	-883.996	p0 = 0.98200 p = 1.80158 q = 4.03344 (p1 = 0.01800) w = 9.23625
			M8a	-888.619	p0 = 0.78114 p = 15.01772 q = 99.00000 (p1 = 0.21886) w = 1.00000
						M8a versus M8	9.24479	0.00236	52 R** 56 N**
	40	rps15	M8	-695.644	p0 = 0.94881 p = 0.73798 q = 3.83132 (p1 = 0.05119) w = 5.43908
			M8a	-701.067	p0 = 0.85799 p = 7.25906 q = 99.00000 (p1 = 0.14201) w = 1.00000
						M8a versus M8	10.847	0.00098	7 F** 33 N* 67 V**
	41	rps19	M8	-613.023	p0 = 0.96557 p = 0.05129 q = 0.32481 (p1 = 0.03443) w = 2.23279
			M8a	-613.29	p0 = 0.89626 p = 4.46761 q = 99.00000 (p1 = 0.10374) w = 1.00000
						M8a versus M8	0.5349	0.47455	20 E*
	42	ycf4	M8	-1100.03	p0 = 0.92864 p = 8.33777 q = 99.00000 (p1 = 0.07136) w = 2.62114
			M8a	-1100.97	p0 = 0.79395 p = 0.00500 q = 2.14169 (p1 = 0.20605) w = 1.00000
						M8a versus M8			55 Q* 58 S* 64 I* 94 R*
	43	ycf1	M8	-12401.1	p0 = 0.97527 p = 0.19959 q = 0.22333 (p1 = 0.02473) w = 4.86390
			M8a	-12423.3	p0 = 0.59802 p = 12.55763 q = 99.00000 (p1 = 0.40198) w = 1.00000
						M8a versus M8	44.3301	0	445 N** 542 R** 592 M** 672 V** 953 D** 1080 Q** 1295 S*
